# Supplementary material for: Healthcare workers' attitudes toward and factors influencing their acceptance of an annual COVID-19 booster vaccine: a cross-sectional study in Palestine
Source: BMC Health Serv Res. 2024 May 14;24:624. doi: 10.1186/s12913-024-11016-w (PMC11092075; doi:10.1186/s12913-024-11016-w)
Supplement: Supplementary file 2 — Supplementary Material 2. [file 12913_2024_11016_MOESM2_ESM.xlsx]

## Sheet: Form Responses 1
Ser_N	Profession	Marital_status	Work_place	Work_devision	Age	Sex	Smoking_stat	Chronic_Ds	COVID_Vacc_History	COVID_Hx	sevCOVID_cases	CoVac_uptake	CoVac_sideffect		InflVac_uptake	Annual_CoVac2	Annual_CoVac1	CoVac_others	CoVac_InflVac	Maslach_Burnout_Scale	Mas_Q1_EE	Mas_Q2_EE	Mas_Q3_EE	Mas_Q4_PA	Mas_Q5_DP	Mas_Q6_EE	Mas_Q7_PA	Mas_Q8_EE	Mas_Q9_PA	Mas_Q10_DP	Mas_Q11_DP	Mas_Q12_PA	Mas_Q13_EE	Mas_Q14_EE	Mas_Q15_DP	Mas_Q16_EE	Mas_Q17_PA	Mas_Q18_PA	Mas_Q19_PA	Mas_Q20_EE	Mas_Q21_PA	Mas_Q22_DP	VAX_Q1	VAX_Q2	VAX_Q3	VAX_Q4	VAX_Q5	VAX_Q6	VAX_Q7
2	1	2	1	1	24	2	3	1		2	1	2	2	2	1	1	2	2	2		1	1	2	1	0	3	2	0	1	0	0	1	1	1	0	0	0	1	1	0	1	1	1	1	1	2	2	3	3
3	1	2	1	1	26	2	3	1		2	2	2	1	9999	1	1	2	2	2		6	5	5	5	0	6	5	4	4	0	0	1	3	2	0	6	3	0	4	1	5	2	1	1	1	1	1	2	5
4	1	2	1	1	24	2	3	1		2	2	2	1	9999	1	1	2	2	2		3	4	3	6	0	6	6	2	6	2	3	0	3	3	0	1	4	4	4	3	6	5	3	4	4	3	2	5	3
5	1	2	1	1	25	1	1	1		2	2	2	1	9999	1	1	1	1	1		5	5	5	5	0	6	6	5	5	0	0	3	5	5	0	2	3	2	3	3	2	3	3	3	3	5	5	5	3
6	3	2	1	1	25	2	3	1		2	2	2	1	9999	1	2	3	3	2		3	2	3	2	3	3	2	2	2	3	1	1	2	0	0	3	3	1	2	1	3	3	2	1	3	1	1	3	3
7	1	2	1	1	25	2	1	1		2	2	2	1	9999	1	2	3	3	2		2	4	2	2	1	2	2	1	2	1	1	2	1	2	2	1	2	0	2	2	1	1	3	3	3	3	2	3	2
8	2	4	1	2	23	2	3	1		1	1	1	1	9999	1	1	1	1	1		3	6	6	6	6	6	6	6	6	6	6	6	6	6	6	6	6	6	6	6	6	6	3	2	2	2	2	2	2
9	3	2	3	3	24	2	3	2		2	2	1	1	9999	1	1	1	3	1		0	3	0	6	0	4	6	0	6	3	3	6	0	0	0	0	6	6	6	0	0	3	6	6	6	1	1	1	6
10	1	2	1	1	24	1	3	1		2	2	2	2	3	1	2	3	3	2		5	6	6	3	0	5	5	1	4	1	5	0	2	2	0	3	3	2	3	3	1	2	2	1	2	2	1	4	4
11	1	1	1	1	25	2	3	1		2	2	1	2	1	1	1	1	3	2		3	2	5	4	0	1	2	2	2	1	1	2	2	1	1	1	1	2	0	0	2	0	4	5	5	3	4	3	2
12	3	2	3		26	2	3	1		2	2	2	1	9999	1	2	3	3	1		3	2	3	5	0	3	2	1	1	1	2	4	1	2	2	2	2	2	6	2	2	4	1	1	1	1	1	1	2
13	1	2	1	1	25	1	1	1		2	2	1	2	2	1	2	3	3	2		3	3	5	3	1	6	5	1	5	4	4	4	3	1	1	0	4	4	4	0	5	4	3	2	4	3	2	3	5
14	3	2	3	3	26	2	3	1		2	2	2	1	9999	1	2	3	3	1		4	4	5	4	3	5	5	5	5	4	5	3	5	5	1	6	6	6	6	6	6	6	1	1	1	1	1	1	4
15	2	2	1	4	22	2	3	1		2	2	1	2	1	1	2	3	3	2		2	3	5	6	0	6	6	5	6	3	4	6	4	4	0	3	6	5	6	0	6	4	3	4	3	4	3	3	2
16	1	2	1	1	31	2	3	1		2	2	2	2	2	2	2	3	3	1		2	2	2	6	0	6	6	1	5	0	0	5	1	1	0	2	5	3	6	1	5	1	3	3	3	1	1	2	4
17	2	2	1	1	23	2	3	1		2	2	2	2	2	1	2	3	3	2		3	4	5	6	3	6	6	4	6	4	6	3	5	5	0	5	5	3	3	3	3	3	2	3	2	2	2	2	2
18	1	2	1	1	27	2	1	1		2	1	2	1	9999	2	2	3	3	2		3	2	2	3	1	3	1	1	1	1	1	1	1	1	1	1	1	1	1	1	1	1	2	2	2	2	2	3	3
19	1	2	1	1	26	2	1	1		2	1	1	2	3	1	1	2	2	1		5	5	5	4	1	6	4	5	4	4	5	2	5	5	1	3	4	2	3	4	2	3	4	4	4	2	1	3	4
20	1	2	1	1	26	2	1	1		1	1	2	2	3	2	1	2	2	2		3	1	2	3	0	6	5	3	5	3	3	4	2	2	0	1	3	4	5	1	3	6	2	2	2	1	1	1	2
21	1	2	1	1	25	2	3	1		2	1	1	2	1	1	1	1	2	1		5	5	6	6	0	5	5	5	5	0	0	0	5	5	0	0	6	4	5	4	4	0	3	4	4	3	2	2	2
22	3	2	3	2	26	2	3	1		2	2	1	1	9999	1	2	3	3	2		1	3	1	6	0	2	6	0	5	3	0	5	1	1	0	5	6	5	4	0	3	1	3	3	3	1	1	3	3
23	1	2	1	1	25	2	1	1		1	1	2	2	2	1	2	3	3	2		3	3	0	6	0	6	5	1	5	1	4	6	3	4	0	4	6	5	5	1	5	1	1	1	1	1	1	4	4
24	1	2	1	1	25	2	1	1		2	1	2	1	9999	1	1	1	3	1		3	3	5	6	0	5	6	3	5	0	0	1	1	1	0	1	6	4	3	4	3	5	6	4	4	2	2	3	3
25	1	2	1	1	24	2	1	1		2	1	2	2	2	1	2	3	2	2		1	0	0	2	0	2	2	1	2	0	0	2	1	3	1	1	2	1	2	1	1	1	3	3	3	4	4	2	2
26	1	2	1	1	25	2	3	1		2	1	2	1	9999	1	2	3	3	2		5	4	5	3	0	6	6	4	3	6	5	4	3	3	0	5	1	0	4	5	5	4	2	2	2	2	2	2	3
27	1	2	1	1	26	2	3	1		2	1	2	2	2	1	2	3	3	2		5	4	5	6	0	6	6	4	6	0	5	5	1	0	0	6	0	6	6	5	6	2	1	2	1	1	2	2	1
28	1	2	1	1	25	2	3	1		2	2	1	2	3	1	1	1	1	1		2	3	5	5	2	2	2	2	2	2	2	2	2	2	2	2	2	2	2	2	2	2	4	2	4	1	1	2	1
29	1	2	1	4	29	2	1	1		1	2	2	2	2	1	1	1	1	1		6	6	6	6	2	3	6	1	6	4	5	5	4	4	4	4	4	4	6	4	6	4	2	2	3	1	1	3	2
30	1	1	3	4	32	2	3	1		1	2	2	2	2	1	2	3	3	1		6	6	6	6	6	6	6	6	6	3	3	6	3	4	5	4	5	3	5	3	5	3	1	1	1	1	1	1	1
31	1	2	3	1	28	2	1	1		2	2	2	2	1	1	2	3	3	2		5	5	5	5	5	5	5	5	4	4	5	4	5	5	5	5	4	5	4	5	5	5	2	3	3	3	3	3	5
32	1	2	1	1	31	2	3	1		2	1	2	2	2	1	2	3	3	2		6	6	6	6	0	6	6	6	6	5	0	0	6	6	0	6	0	0	6	6	6	5	1	1	1	1	1	1	6
33	1	1	1	2	31	2	3	1		2	2	2	2	2	2	1	2	1	1		5	5	6	6	1	6	6	3	6	1	1	1	3	2	0	4	3	5	4	4	3	3	5	4	4	1	1	2	4
34	1	2	3	2	24	2	3	1		1	2	2	1	9999	1	1	1	2	1		5	6	6	6	0	6	6	6	6	1	0	3	5	1	0	2	5	0	6	6	6	4	5	5	5	2	2	2	3
35	2	1	1	4	28	2	1	2		2	1	2	2	2	1	1	2	2	1		5	5	6	5	0	5	6	1	1	5	4	2	5	5	0	0	5	6	6	4	6	1	4	3	5	1	2	2	2
36	2	2	3	1	25	2	1	1		1	2	2	2	3	1	1	1	3	1		5	4	6	6	1	6	6	3	5	0	0	0	4	0	0	0	6	6	5	2	6	0	3	4	3	1	1	3	1
37	1	1	3	1	30	2	1	1		2	2	2	2	2	2	2	3	3	1		6	6	6	6	0	6	2	6	6	6	6	0	6	2	0	6	4	4	5	6	4	4	4	3	4	5	3	5	5
38	1	2	3	4	26	2	1	1		2	2	2	2	1	2	2	3	3	2		6	6	6	6	5	6	5	6	6	4	6	5	6	6	4	5	5	4	5	5	5	6	1	1	1	3	2	3	3
39	1	2	3	1	26	1	1	1		1	2	2	1	9999	1	1	2	2	2		5	5	5	5	0	6	5	0	6	2	2	3	0	3	3	2	3	2	2	0	3	3	2	1	2	2	2	2	4
40	1	1	3	1	28	1	2	1		2	2	2	1	9999	2	2	3	3	2		4	4	4	4	1	4	2	2	3	2	1	2	2	2	1	0	2	2	1	3	3	1	1	1	2	2	2	4	4
41	1	1	3	1	36	2	1	1		1	1	1	1	9999	1	1	1	1	2		1	0	3	3	0	3	0	0	2	0	0	3	0	0	0	0	3	3	3	0	2	1	4	4	4	2	2	2	3
42	1	1	3	1	32	1	1	1		1	2	2	2	2	1	1	2	3	1		1	1	1	1	1	1	1	1	1	1	1	1	1	1	1	1	1	1	1	1	1	1	2	2	2	2	2	2	4
43	2	1	1	1	40	2	3	1		1	2	2	1	9999	1	1	1	1	1		5	3	3	6	0	6	6	1	5	0	0	5	4	4	1	1	6	4	6	0	5	1	4	4	4	1	1	1	2
44	1	1	3	2	48	2	3	2		2	2	2	2	1	1	2	3	3	2		6	6	6	3	3	6	6	6	6	6	3	0	6	6	3	6	6	3	6	6	4	6	1	1	3	3	3	6	6
45	1	1	3	1	36	2	3	1		1	2	2	2	2	2	2	3	3	2		3	4	3	6	0	3	2	1	2	0	2	1	2	2	0	2	2	2	2	0	2	3	2	2	2	4	4	4	3
46	1	1	3	1	28	2	1	1		1	2	2	1	9999	1	1	1	2	1		6	5	6	6	1	6	0	5	3	3	5	2	5	4	0	1	5	3	3	5	5	0	3	4	3	1	1	2	2
47	2	9999	3	4	24	2	3	1		2	2	1	1	9999	1	1	1	1	1		1	1	2	3	2	2	2	1	2	1	2	1	2	1	2	1	2	1	2	1	2	1	1	2	2	2	3	2	3
48	1	2	1	1	30	1	1	1		2	2	2	2	2	2	1	1	1	2		3	3	3	2	0	1	2	3	2	3	2	0	3	1	0	2	2	2	2	3	2	2	3	4	3	1	1	2	3
49	2	2	3	1	23	2	3	1		2	2	2	2	2	2	1	1	1	1		0	0	0	4	0	0	4	3	2	0	0	0	0	0	0	0	0	4	0	2	0	0	2	2	2	1	1	1	4
50	2	2	3	1	41	1	1	1		2	1	2	1	9999	1	1	1	1	1		1	2	6	6	0	6	6	6	6	0	0	4	3	5	0	0	6	6	6	0	6	0	3	6	5	1	1	3	3
51	3	2	3	1	22	2	3	1		2	2	2	1	9999	1	2	3	3	2		0	0	0	6	0	6	6	0	6	0	0	6	0	0	0	0	6	6	6	0	5	0	2	2	6	3	2	3	5
52	3	1	1	1	50	2	1	1		2	1	2	2	2	1	2	3	3	2		1	0	1	1	0	1	1	0	1	0	1	1	0	0	0	1	1	3	2	0	2	1	2	2	1	1	2	1	2
53	1	1	1	1	33	1	1	1		2	1	2	2	2	1	1	2	1	1		1	2	1	6	0	1	4	0	4	4	4	4	3	3	3	5	5	5	5	5	5	4	4	4	4	3	3	4	4
54	1	2	1	1	9999	2	3	1		1	1	2	2	2	1	2	3	3	2		3	3	3	6	0	6	6	3	6	1	2	3	4	4	0	4	6	6	6	0	5	3	1	1	1	2	2	4	4
55	2	2	3	4	24	2	3	1		1	2	2	1	9999	1	1	2	2	2		1	1	2	0	0	6	6	1	6	0	0	5	0	1	0	1	6	6	6	0	2	1	2	2	3	2	1	1	3
56	2	2	3	1	25	2	1	1		1	1	2	2	3	1	1	2	2	1		5	2	3	6	3	2	6	0	6	0	6	5	0	0	0	1	6	6	6	0	5	3	3	1	1	2	1	2	1
57	3	1	3	3	31	2	3	1		2	1	2	2	2	1	1	1	1	1		3	2	3	2	0	3	2	1	0	3	3	2	0	2	2	2	3	3	3	0	0	3	1	1	1	1	3	3	4
58	3	2	3	2	33	1	3	1		2	2	2	1	9999	1	1	2	2	2		4	3	1	2	2	1	1	4	1	4	3	4	3	3	3	2	4	1	3	4	3	2	3	4	4	1	3	2	4
59	1	1	3	2	27	1	1	1		2	2	2	1	9999	1	1	1	1	1		1	1	1	3	0	3	2	0	3	0	0	3	0	0	0	0	3	3	3	0	3	2	4	3	3	2	1	1	1
60	1	2	1	1	27	2	3	1		1	1	2	2	2	2	2	3	3	1		5	5	5	5	3	6	6	3	4	1	2	3	4	5	0	4	5	3	6	3	5	4	2	2	2	1	1	3	2
61	3	2	3	2	25	1	3	1		2	2	2	2	3	1	1	1	1	1		1	1	1	6	5	5	5	0	5	4	3	4	1	4	0	0	6	6	5	0	3	4	3	4	4	2	2	3	3
62	3	2	1	1	28	2	3	1		1	2	2	2	1	1	1	1	1	1		3	1	6	6	3	6	6	6	5	4	5	0	6	5	5	6	0	0	6	6	5	6	6	2	3	2	2	2	2
63	1	1	1	4	28	2	3	1		1	2	2	2	2	2	2	3	3	2		0	0	0	5	3	5	6	0	6	0	0	6	0	0	0	0	6	6	6	0	6	2	1	1	1	1	1	1	1
64	3	1	3	3	30	1	1	1		2	1	2	2	1	1	1	1	1	1		5	5	6	5	0	3	1	2	6	2	2	1	5	2	1	1	2	1	4	4	1	2	4	4	5	1	3	1	4
65	1	2	1	1	27	2	1	1		1	1	2	1	9999	1	2	3	3	1		0	0	0	0	0	0	0	0	0	0	0	0	0	0	0	0	0	0	0	0	0	0	1	1	1	1	1	1	1
66	3	2	3	3	23	2	3	1		1	1	2	1	9999	1	1	1	1	1		0	0	0	1	0	3	2	0	3	0	0	3	0	0	0	1	2	0	3	0	2	1	2	2	1	4	4	4	2
67	1	2	1	1	25	1	1	1		2	2	2	1	9999	1	2	3	3	1		5	5	6	5	0	6	2	3	5	0	1	2	1	1	2	1	4	5	5	0	2	2	1	3	2	2	2	3	2
68	3	1	1	1	25	1	1	1		2	2	1	1	9999	1	1	1	1	1		0	1	1	1	1	2	2	1	1	2	1	2	1	1	2	2	1	2	2	2	2	2	5	4	5	2	2	2	2
69	1	1	3	1	29	2	1	1		2	2	2	2	2	1	2	3	3	2		5	5	6	6	5	5	5	3	5	4	4	3	5	3	0	2	2	2	1	0	2	3	2	2	2	2	2	3	4
70	1	1	1	4	9999	9999	3	1		2	1	1	2	1	1	1	1	1	1		6	6	6	5	0	6	6	6	6	4	4	4	5	5	4	5	5	4	5	5	5	5	4	4	4	1	1	3	3
71	2	1	3	2	23	1	1	1		2	2	2	1	9999	1	2	3	3	2		0	0	2	0	0	2	0	0	0	0	0	4	2	0	0	0	6	4	4	0	6	0	1	1	4	2	3	3	1
72	1	1	3	1	28	2	1	1		2	2	2	2	2	1	1	2	2	2		3	3	3	3	3	3	2	3	3	3	3	3	3	3	3	3	3	3	3	3	3	3	3	3	3	3	3	3	3
73	2	1	1	1	28	2	3	1		2	2	2	2	2	1	1	2	3	1		6	5	3	6	0	6	6	4	6	4	4	5	4	4	3	3	6	5	6	4	6	6	2	3	3	1	2	1	3
74	3	1	3	1	24	1	1	1		2	1	2	1	9999	1	2	3	3	2		3	4	2	6	0	6	6	0	6	0	0	5	0	0	0	5	6	6	6	0	6	4	1	3	2	2	2	2	3
75	3	2	1	1	25	2	3	1		1	2	2	2	1	1	1	1	2	1		6	2	3	5	0	6	6	3	6	2	5	5	5	4	0	3	6	6	5	4	5	2	4	6	3	2	2	3	4
76	3	2	3	3	25	1	1	1		1	1	2	2	2	1	1	2	2	2		2	1	1	5	0	5	5	0	6	4	4	6	1	0	0	1	5	5	6	0	5	4	3	3	3	2	2	1	2
77	2	1	1	1	37	2	1	1		2	2	2	1	9999	1	1	1	2	1		1	1	3	3	0	6	6	4	6	3	3	6	4	3	4	3	3	4	3	4	5	3	2	6	5	4	5	4	4
78	2	2	1	1	23	2	3	1		1	1	2	1	9999	1	1	1	2	1		5	6	6	6	0	6	6	5	6	0	0	3	2	0	0	0	6	6	5	4	6	3	3	4	5	1	1	2	3
79	2	1	1	1	33	2	3	1		1	1	2	1	9999	1	1	1	3	2		3	3	2	2	2	3	2	2	2	1	1	2	3	2	1	1	1	1	1	2	3	2	2	2	2	2	2	3	2
80	2	1	1	2	33	2	3	1		2	2	2	1	9999	1	1	1	1	1		6	1	1	6	0	6	6	0	6	0	1	4	5	4	5	5	5	4	5	5	5	4	6	6	6	3	3	2	3
81	2	1	1	4	23	2	3	1		2	2	2	2	3	1	1	1	3	2		5	5	5	2	0	6	6	3	6	0	4	3	0	0	0	0	1	3	6	3	6	6	4	6	4	1	2	1	4
82	3	1	1	1	9999	2	3	1		2	2	2	1	9999	1	1	1	2	1		3	0	1	1	3	0	0	3	1	3	3	1	3	3	3	2	1	1	1	3	2	2	2	2	2	1	1	1	1
83	3	1	3	3	38	2	3	1		2	1	2	2	2	2	2	3	3	2		6	6	6	6	0	6	6	0	6	0	2	1	4	2	0	2	2	2	2	2	5	0	2	2	2	1	1	6	4
84	2	1	1	1	24	1	1	1		2	2	1	1	9999	1	1	1	1	1		5	3	5	4	0	4	6	4	5	0	6	0	4	4	0	5	3	1	2	2	2	2	6	4	3	1	1	1	1
85	1	1	1	1	56	2	1	1		1	1	2	2	2	1	2	3	3	2		1	1	2	1	3	1	1	2	0	3	2	0	3	3	2	3	1	0	0	3	1	0	2	2	2	2	1	4	1
86	3	2	3	2	25	2	3	1		2	2	2	2	2	1	1	1	1	1		3	3	3	0	3	3	0	3	0	3	3	3	3	3	3	3	3	3	0	3	0	3	4	4	4	4	4	4	4
87	3	2	3	1	28	2	2	1		1	1	2	2	2	1	1	1	1	1		1	1	2	2	1	1	1	2	2	1	1	2	1	1	1	1	2	1	2	0	1	3	3	5	5	1	2	1	1
88	3	2	1	1	24	2	1	2		2	2	2	2	2	1	1	2	2	2		6	5	6	6	0	6	6	4	6	3	5	6	4	0	0	2	6	6	6	6	2	6	3	5	3	2	2	2	3
89	3	1	1	1	31	2	1	1		2	2	2	2	2	1	1	1	1	1		1	1	1	2	0	0	0	1	1	1	0	1	1	0	0	0	1	2	2	2	0	0	5	5	5	5	5	5	5
90	3	1	3	3	29	1	1	1		2	1	2	1	9999	1	1	2	2	2		0	2	1	3	0	1	2	0	0	0	0	6	0	0	0	0	2	6	6	0	6	0	1	4	3	3	1	1	1
91	3	2	3	3	26	1	1	1		1	1	2	2	2	1	1	1	1	1		0	2	1	5	0	1	2	0	1	0	1	3	1	1	4	1	4	0	1	1	2	0	5	2	5	2	2	5	6
92	1	1	3	1	29	2	1	1		1	1	2	2	1	2	2	3	3	2		5	3	3	6	0	6	6	0	6	0	0	5	0	1	0	0	6	4	6	0	4	0	2	2	2	2	2	5	5
93	1	1	3	1	38	1	1	1		2	1	2	1	9999	2	2	3	3	2		1	1	1	6	1	6	6	0	6	0	0	4	0	0	0	2	2	2	6	0	6	5	1	1	1	2	2	4	5
94	1	1	1	1	33	2	3	2		2	2	2	2	2	1	1	2	2	1		6	5	6	4	0	6	6	4	6	3	3	5	2	3	0	0	5	5	6	5	4	5	3	3	3	1	1	2	1
95	2	2	1	1	23	2	3	1		2	2	2	1	9999	1	2	3	3	2		1	0	1	6	0	0	6	2	6	0	0	3	0	0	0	0	6	6	6	0	6	6	1	1	1	4	3	3	5
96	2	1	1	4	27	2	1	1		1	1	2	2	3	1	1	2	2	2		1	1	1	4	0	4	2	1	4	4	0	4	0	1	1	1	4	3	3	0	4	1	2	2	2	2	3	4	5
97	2	1	1	4	32	2	1	2		2	1	2	2	3	1	2	3	3	2		6	6	5	6	0	5	6	4	6	0	0	2	3	3	0	4	6	6	6	3	5	5	2	2	2	1	1	1	2
98	2	1	1	1	23	1	1	1		1	2	2	2	1	1	1	1	2	1		6	1	0	6	0	6	5	1	6	0	5	5	0	0	0	5	5	6	6	0	5	1	4	3	4	2	2	1	6
99	2	4	3	3	38	1	1	1		1	1	1	2	1	1	1	2	2	1		6	6	6	6	0	5	6	6	6	0	2	6	6	4	0	1	3	3	6	6	6	6	6	6	6	1	1	1	1
100	2	2	3	1	22	1	1	1		1	2	2	2	2	1	1	2	2	1		0	3	3	6	0	6	6	0	6	0	0	6	0	0	0	0	6	6	6	0	3	0	2	4	2	1	1	1	3
101	3	2	3	3	24	1	1	1		2	1	2	2	2	1	2	3	3	1		1	2	3	6	0	6	6	0	6	0	0	6	0	0	0	0	6	6	6	1	5	5	4	4	3	1	1	2	4
102	3	2	2	2	26	1	1	2		2	1	2	2	3	1	1	1	1	1		2	2	2	0	6	0	0	3	1	3	2	2	2	1	4	1	1	1	1	1	1	2	4	2	3	2	2	1	3
103	1	2	3	1	26	2	1	1		2	1	2	1	9999	1	1	1	1	1		6	6	6	5	1	5	4	4	4	3	4	3	4	2	0	2	5	4	5	2	4	2	2	3	3	2	2	2	3
104	1	2	9999	9999	25	2	1	2		1	2	2	2	2	1	2	3	3	1		6	6	6	3	5	6	6	6	2	6	6	0	6	6	4	6	1	4	3	1	0	5	3	1	3	2	2	4	6
105	2	1	3	1	52	2	3	1		1	2	2	2	1	2	1	1	1	2		0	1	1	0	0	1	1	0	1	0	0	2	1	0	0	1	2	2	1	0	0	0	2	2	2	2	2	1	1
106	1	1	2	1	39	2	1	1		2	2	2	2	2	2	2	3	3	2		2	3	3	6	2	4	6	0	4	0	0	6	0	1	0	0	0	6	5	0	5	1	3	3	3	2	2	4	3
107	3	2	3	3	23	2	3	1		2	2	2	2	2	1	1	2	2	1		3	2	2	3	0	3	2	3	4	2	1	2	2	1	1	3	3	3	4	2	4	2	3	3	3	5	5	5	3
108	3	2	3	1	25	1	3	1		1	2	2	2	2	1	1	1	1	1		6	6	6	0	6	0	0	0	0	6	6	0	0	0	6	0	0	0	0	0	0	2	3	5	4	1	1	1	3
109	2	1	3	4	24	2	3	1		2	2	2	2	2	1	2	3	3	1		6	3	1	3	0	6	6	6	6	2	2	0	0	1	0	3	2	1	0	1	1	1	1	2	1	1	1	1	1
110	1	2	3	3	38	1	1	1		1	2	1		9999	1	1	1	1	1		5	5	5	6	0	6	6	1	6	1	1	5	1	2	1	5	5	5	6	0	5	5	6	6	6	1	1	1	1
111	1	2	1	1	27	2	1	2		2	1	2	2	2	1	1	1	2	1		3	3	5	2	0	6	6	4	5	0	0	5	0	1	0	1	2	1	1	0	2	5	4	3	3	2	2	2	3
112	2	1	1	1	23	1	1	1		1	2	2	2	1	1	1	1	2	1		6	1	0	6	0	6	5	1	6	0	5	5	0	0	0	5	5	6	6	0	5	1	4	3	4	2	2	1	6
113	3	1	1	1	33	2	3	1		2	1	2	1	9999	1	1	2	2	1		3	3	3	1	0	3	2	1	3	0	1	0	3	3	0	2	0	0	2	1	3	3	3	3	3	1	1	1	3
114	3	2	3	9999	21	1	1	1		2	1	2	2	2	1	1	1	2	2		2	4	5	5	0	6	5	0	6	0	0	6	0	0	0	1	5	5	5	0	5	3	2	1	1	1	2	2	2
115	1	4	1	1	27	2	1	1		2	1	2	1	9999	1	1	1	2	1		1	2	1	5	0	6	5	0	6	0	0	5	0	1	0	3	5	3	5	6	4	5	3	2	2	1	1	4	5
116	1	1	3	4	31	2	1	1		1	2	2	1	9999	1	1	1	1	1		5	5	3	6	0	6	6	4	6	0	0	4	5	1	0	0	6	5	5	0	1	0	4	6	6	2	2	3	1
117	1	1	3	2	33	2	3	1		1	2	2	1	9999	1	1	1	3	2		6	5	4	5	1	6	5	4	6	5	3	3	5	0	6	5	5	3	4	5	5	5	2	2	2	3	3	3	4
118	1	2	3	2	28	2	3	1		1	2	2	2	3	1	2	3	3	2		5	5	5	6	5	6	6	3	6	0	2	5	5	6	0	6	5	6	6	0	6	6	1	1	1	2	2	3	6
119	1	1	3	2	30	1	1	1		2	1	2	1	9999	1	2	3	2	2		3	3	3	2	1	3	2	3	3	3	3	2	3	2	0	2	1	3	3	0	1	2	2	2	2	2	2	2	3
120	1	2	1	1	25	2	1	1		1	1	2	1	9999	1	1	2	2	1		3	3	0	6	0	6	6	5	6	0	5	3	5	1	0	5	5	0	4	0	6	0	3	3	2	4	4	6	6
121	1	2	3	1	26	1	1	1		1	1	2	2	2	1	2	3	3	2		1	3	3	5	0	5	5	2	4	1	3	2	4	4	1	4	3	3	4	2	4	2	1	1	2	4	3	5	5
122	2	1	1	1	41	1	1	2		2	2	2	2	3	1	1	1	1	1		1	0	3	6	0	6	6	5	6	0	0	6	5	0	0	5	6	1	6	5	6	4	3	5	4	1	1	1	3
123	1	1	1	1	45	2	2	2		1	1	2	1	9999	2	1	2	2	2		0	3	2	3	6	0	0	6	0	6	2	1	6	6	6	3	1	2	1	6	1	3	2	1	1	2	2	6	6
124	1	1	3	1	42	2	1	1		2	2	1		0	1	1	1	1	1		3	3	3	0	0	6	6	3	6	3	4	5	4	1	0	2	6	6	6	5	6	6	6	6	6	2	2	1	1
125	3	2	3	2	30	2	1	1		2	1	1		0	1	1	1	2	1		1	1	2	5	1	6	6	4	6	1	5	2	2	0	0	0	0	5	5	5	4	6	5	6	6	2	2	2	2
126	1	1	1	2	38	1	1	1		1	1	2	2	3	1	1	2	2	1		3	5	3	3	0	6	6	1	6	0	0	5	3	0	0	3	3	3	6	0	3	6	3	3	3	1	1	1	2
127	1	1	3	1	32	2	3	1		2	2	2	2	2	1	2	3	3	2		0	1	1	1	1	2	1	1	2	1	1	1	2	1	2	1	1	2	1	1	1	2	1	2	2	1	2	1	2
128	1	2	3	4	26	2	1	1		2	1	1	1	9999	1	2	3	3	2		6	6	6	4	3	5	5	6	4	4	5	1	6	5	5	5	1	3	2	5	1	5	2	1	3	2	2	4	4
129	1	2	1	1	28	2	1	1		2	2	2	1	9999	1	1	1	2	1		5	5	6	5	1	6	5	5	6	1	1	1	5	4	0	1	3	2	5	0	4	4	5	3	2	1	1	1	4
130	1	2	3	1	26	2	1	1		2	1	2	2	2	1	1	2	2	1		6	6	6	6	0	6	6	5	6	0	3	0	6	6	0	2	6	6	0	6	3	0	3	3	3	3	3	3	3
131	1	4	1	2	37	1	1	2		2	2	2	2	2	2	2	3	3	2		6	6	6	6	0	5	6	5	5	0	0	4	2	4	0	6	4	5	6	3	6	0	2	2	2	2	3	3	5
132	3	1	3	1	30	1	1	1		1	2	2	2	3	1	1	1	2	1		3	5	4	6	0	6	6	1	6	0	0	5	0	0	0	0	6	6	6	0	6	0	3	3	2	2	2	2	1
133	1	1	1	1	26	2	3	1		1	1	2	1	9999	2	1	2	2	2		6	4	5	5	3	6	5	2	6	4	0	2	5	4	0	5	4	1	5	4	6	1	3	3	3	2	2	2	5
134	1	1	1	2	50	2	1	1		2	2	2	1	9999	2	2	3	3	2		1	0	1	3	0	4	4	0	4	0	0	3	0	0	0	0	4	2	3	0	3	2	3	4	3	4	5	5	5
135	1	2	9999	9999	25	1	1	1		2	1	2	2	2	2	1	2	2	2		4	6	1	5	0	5	4	1	3	0	0	3	4	1	0	3	6	5	5	0	4	0	3	2	3	1	1	1	5
136	1	2	3	2	27	2	1	1		2	1	1	2	1	1	2	3	3	2		4	4	3	6	0	2	6	1	5	0	0	4	4	3	1	2	6	6	5	0	6	0	2	2	2	4	5	6	6
137	1	2	1	1	24	1	1	1		1	2	2	2	2	2	2	3	3	2		5	5	6	3	6	4	4	0	4	2	4	1	1	2	0	1	5	4	5	3	5	3	1	1	2	2	3	5	6
138	1	2	1	1	29	2	1	1		2	2	2	1	9999	1	1	2	3	2		3	3	3	5	0	6	5	0	6	0	0	6	0	3	0	0	6	5	6	0	6	5	4	3	4	5	6	6	6
139	1	2	3	1	32	2	1	1		2	2	2	1	9999	2	2	3	3	2		2	2	2	1	3	2	1	2	1	2	3	1	2	2	2	2	1	2	1	3	1	1	2	2	2	3	3	3	4
140	3	2	9999	9999	21	2	1	1		1	2	1	2	3	1	2	3	2	1		0	6	6	5	0	6	6	0	4	0	0	3	4	0	0	2	5	4	6	4	3	6	2	4	2	1	2	1	3
141	1	1	1	2	33	1	1	1		2	1	2	2	2	1	2	3	3	2		5	6	5	6	0	6	6	1	6	0	0	3	4	5	0	5	5	5	5	3	5	5	2	2	2	5	4	5	6
142	2	1	1	1	42	2	1	1		2	2	2	1	9999	1	1	1	3	1		1	1	1	1	1	6	5	5	5	5	4	5	6	6	6	6	5	0	1	0	5	5	1	1	1	1	2	3	1
143	1	2	1	1	24	2	3	1		1	2	2	1	9999	1	2	3	3	2		3	2	3	6	0	2	6	2	2	1	0	2	2	2	3	2	3	3	2	1	1	1	3	3	3	4	3	3	1
144	1	4	1	2	35	1	1	1		2	1	2	2	3	2	1	1	1	1		6	5	6	6	0	3	6	6	5	1	1	1	2	1	0	5	5	4	5	0	5	1	6	6	5	2	1	1	1
145	1	1	1	2	38	2	1	1		2	2	2	1	9999	2	2	3	3	1		1	0	2	6	0	4	6	0	6	0	1	6	0	0	0	2	6	6	6	0	6	0	2	2	3	2	2	3	5
146	2	2	3	3	23	2	1	1		2	2	2	2	2	1	1	1	1	1		3	5	4	6	0	5	0	6	4	1	2	3	4	5	0	1	6	4	3	4	6	5	6	4	3	1	1	1	1
147	1	2	1		38	2	1	1		1	2	2	2	2	1	1	2	2	2		5	1	1	5	1	5	1	1	6	5	3	5	4	1	0	6	5	1	5	1	5	1	2	2	2	5	2	6	6
148	3	2	3	2	23	2	3	1		2	1	1		9999	1	1	1	2	1		1	1	1	2	1	1	1	2	1	1	2	1	3	2	3	3	1	1	1	1	1	1	4	2	4	4	1	1	4
149	3	2	3	9999	23	2	3	1		1	2	2	1	9999	1	1	1	3	1		5	4	6	6	3	1	2	1	2	2	2	2	3	2	2	4	3	1	3	2	5	3	4	3	3	3	3	6	4
150	2	1	1	4	33	2	3	1		2	2	1	1	9999	1	1	1	1	1		1	2	3	3	3	3	2	3	3	3	3	3	3	3	3	3	3	3	3	3	3	3	3	4	4	1	1	2	2
151	3	1	3	9999	39	1	3	1		1	1	2	1	9999	1	1	1	2	2		3	3	3	3	0	1	1	0	3	0	0	3	0	0	3	2	1	1	0	2	1	0	3	3	3	2	2	2	3
152	2	1	3	2	31	1	1	1		2	1	2	2	4	1	1	1	1	1		6	6	6	4	0	5	6	4	6	0	1	2	2	4	0	2	2	2	1	3	2	3	5	5	5	3	1	1	1
153	3	1	1	3	37	1	1	1		1	1	2	1	9999	1	2	3	3	2		3	6	6	6	0	6	6	0	3	0	0	5	5	0	0	6	5	2	3	6	6	6	1	1	1	1	1	1	1
154	1	1	1	4	46	2	3	2		2	2	2	2	2	1	2	3	3	2		2	3	2	2	3	2	2	2	2	2	2	2	2	2	2	1	1	2	2	2	2	1	2	1	2	2	2	4	3
155	1	1	3	9999	44	2	1	1		2	1	2	1	9999	1	1	1	1	1		0	0	0	2	3	1	2	2	2	0	0	3	2	6	6	6	6	4	4	6	6	6	6	4	4	5	6	5	3
156	3	2	3	1	23	2	1	1		1	2	2	1	9999	1	1	1	1	1		0	0	0	2	1	1	1	2	1	2	1	5	2	1	3	1	2	2	2	1	2	3	3	3	3	1	1	2	3
157	1	2	3	2	25	2	1	1		2	2	1	2	2	1	1	1	2	1		5	5	6	4	2	6	4	5	4	5	4	1	5	5	2	6	2	1	1	4	3	5	6	3	5	1	1	2	5
158	1	1	3	4	33	2	1	1		2	2	2	2	2	1	2	3	3	2		3	5	5	5	0	2	4	2	5	0	4	5	2	3	0	2	5	4	4	0	6	0	1	1	1	2	2	3	4
159	1	2	3	3	25	2	3	1		2	2	2	2	2	1	2	3	3	1		5	4	3	5	1	5	5	1	5	0	0	4	4	1	0	6	5	4	5	0	5	4	2	2	3	2	2	3	3
160	3	2	3	2	24	2	1	1		1	2	2	2	1	1	2	3	3	2		1	1	6	6	0	1	1	1	1	0	0	4	2	2	0	0	1	1	1	0	2	2	1	1	2	3	3	3	4
161	1	2	1	1	25	2	1	1		2	2	2	2	1	1	1	1	1	2		2	1	2	1	3	1	2	1	2	1	3	1	1	2	3	3	1	1	1	1	2	1	2	3	2	4	2	3	3
162	1	1	2	1	34	2	3	1		2	2	2	2	1	2	1	1	1	1		1	1	1	1	1	1	1	2	1	2	1	0	2	2	1	2	1	3	2	1	2	1	3	2	4	3	2	2	4
163	3	2	3	2	25	2	3	1		2	2	2	2	2	1	1	2	2	1		1	1	0	0	2	0	2	1	1	2	1	3	1	1	1	2	2	0	4	0	0	0	3	4	4	2	2	2	1
164	3	1	3	3	26	2	3	1		1	1	2	2	2	1	1	1	1	1		1	3	3	1	0	1	1	0	1	0	0	1	0	1	1	1	1	1	1	1	1	0	5	5	5	1	1	1	1
165	3	2	3	2	24	2	1	1		1	2	2	2	2	1	1	2	2	1		4	4	4	6	0	2	6	4	6	4	4	4	4	4	0	4	5	5	5	5	5	4	2	2	2	1	1	1	3
166	2	2	1	4	25	1	1	1		2	2	1	2	3	1	1	1	3	1		5	3	5	6	0	6	6	3	6	2	2	3	1	3	2	2	2	2	1	3	1	1	4	2	3	1	1	1	1
167	1	1	3	1	54	2	1	1		2	2	2	2	1	1	2	3	3	1		1	1	1	1	1	1	1	1	1	1	1	1	1	1	0	1	1	1	5	3	3	4	2	2	2	4	3	3	1
168	2	2	3	4	28	2	3	1		2	1	2	1	9999	1	1	1	1	1		5	5	6	6	0	6	2	5	2	5	5	0	5	5	2	6	4	1	1	2	2	2	5	4	3	2	3	5	5
169	3	2	3	1	24	2	2	1		2	1	1		0	1	1	1	3	1		3	1	3	3	2	5	2	4	4	4	5	4	3	4	5	5	4	5	6	6	3	5	4	4	4	2	1	1	1
170	1	1	3	2	48	2	2	1		1	1	2	2	1	1	2	3	3	2		0	0	0	6	0	3	6	0	6	0	0	6	0	0	0	0	6	5	6	0	6	0	3	3	3	3	3	2	1
171	1	2	1	2	30	2	3	1		2	2	2	1	9999	2	2	3	3	2		5	3	6	3	0	6	6	0	6	0	0	0	5	5	0	5	6	2	2	2	2	2	2	2	2	1	1	1	6
172	3	1	1	2	30	2	3	1		1	2	2	1	9999	1	1	2	3	1		6	6	5	6	0	6	6	6	5	0	0	0	5	5	0	4	6	5	6	0	6	0	1	3	2	5	5	5	3
173	1	1	3	1	33	2	3	1		2	2	2	1	9999	1	2	3	3	2		4	5	1	6	0	6	6	2	6	0	0	5	2	3	1	2	5	6	5	1	6	5	2	3	4	1	1	2	3
174	3	1	3	3	23	1	3	1		1	2	2	1	9999	1	2	3	3	2		3	3	3	6	0	0	0	3	6	6	6	1	2	2	0	0	1	6	2	3	4	4	1	2	2	2	2	2	4
175	1	2	3	1	26	1	1	1		2	1	2	1	9999	1	1	1	1	1		3	3	3	5	0	6	6	4	5	4	4	5	3	1	0	0	5	4	5	1	2	4	3	3	3	2	2	2	3
176	2	2	3	1	28	2	3	1		2	1	2	1	9999	1	2	3	3	2		0	0	0	0	0	0	0	0	0	0	0	0	0	0	0	0	0	0	0	0	0	0	2	2	2	1	1	4	2
177	3	1	1	2	37	2	3	1		2	2	2	2	3	2	1	1	1	2		2	2	2	1	1	2	1	2	1	2	1	1	1	1	1	1	1	1	1	1	1	1	2	1	1	2	1	1	1
178	1	2	1	2	27	9999	3	1		1	2	2	2	2	1	2	3	3	2		4	5	5	4	0	3	5	5	5	4	1	0	3	3	0	2	2	2	2	1	2	5	3	3	3	2	2	3	4
179	3	2	2	9999	21	1	1	1		2	1	1	2	1	1	1	2	2	1		1	2	1	2	0	5	5	0	1	0	0	2	1	1	2	1	2	1	1	0	1	1	2	2	2	3	3	3	4
180	3	1	3	2	23	1	1	1		1	2	2	1	9999	1	1	1	1	1		0	0	4	6	1	6	6	0	6	6	0	6	0	0	0	0	6	6	6	6	0	0	4	3	3	3	3	3	3
181	3	2	3	3	22	1	1	1		1	2	2	2	2	1	1	1	1	1		0	6	6	5	0	6	6	0	6	0	0	5	0	0	1	1	6	5	6	0	6	0	5	4	5	1	1	1	1
182	1	1	1	2	29	2	3	1		2	2	2	2	2	1	1	1	1	1		5	6	6	6	0	6	6	4	5	0	2	0	6	4	0	6	6	0	6	6	6	6	3	3	3	3	3	3	3
183	1	2	3	1	28	2	1	1		1	2	2	1	9999	1	2	3	3	2		5	5	3	3	3	3	4	3	3	5	6	1	1	3	3	3	1	1	2	2	5	3	2	2	2	1	2	3	5
184	2	1	3	4	27	2	1	1		2	2	2	2	1	1	1	2	2	1		3	3	3	1	0	6	6	1	5	1	1	2	1	2	1	3	5	2	5	1	5	0	3	3	3	3	3	3	4
185	3	1	3	3	23	1	1	1		2	2	1		0	1	1	2	2	1		5	4	4	6	0	6	5	0	6	0	0	3	1	1	0	2	5	6	6	0	2	0	6	5	5	1	1	1	1
186	1	2	1	1	25	2	1	1		2	2	2	2	2	1	1	2	2	2		2	2	2	4	0	6	5	0	5	3	4	4	4	4	3	5	3	4	5	0	4	5	2	3	2	2	3	2	6
187	1	1	3	1	37	2	1	2		1	2	2	2	1	2	1	1	1	2		5	4	0	0	0	2	2	0	1	0	0	5	4	1	1	1	3	3	2	1	1	2	1	1	1	1	1	1	1
188	3	1	3	1	30	1	1	1		2	2	2	2	2	1	1	1	1	2		3	4	3	4	0	4	4	0	4	2	0	4	0	0	0	1	4	4	4	0	2	0	4	3	4	2	2	3	1
189	1	2	1	1	32	1	1	1		2	1	2	1	9999	1	2	3	3	2		5	5	5	6	0	5	6	1	6	0	0	4	4	3	0	6	5	4	4	4	5	0	1	1	3	3	2	3	6
190	3	2	3	2	23	1	1	1		2	2	2	2	2	1	1	1	1	2		0	1	1	6	0	1	6	0	6	0	0	5	0	0	0	0	6	6	6	0	6	0	4	3	3	3	3	3	3
191	2	1	1	4	38	2	3	1		1	1	2	2	1	1	2	3	3	2		5	5	5	5	0	6	6	2	5	4	0	5	1	6	0	6	5	4	0	6	3	5	2	1	3	2	2	2	4
192	3	2	3	2	26	2	3	1		2	2	2	2	1	1	1	2	2	1		1	0	4	6	0	0	5	0	5	0	0	3	3	1	0	4	4	2	2	0	2	1	4	2	2	1	1	1	3
193	3	2	3	3	23	1	1	1		1	2	2	1	9999	1	1	1	1	1		3	5	4	1	0	6	1	1	6	0	0	2	3	0	0	6	6	5	6	4	0	0	5	6	5	1	1	1	2
194	3	2	3	1	25	2	1	1		1	2	2	2	2	1	1	2	2	2		5	0	0	6	0	0	0	6	6	0	0	6	5	2	0	0	6	6	5	6	6	4	3	2	2	1	1	1	4
195	3	2	3	3	26	2	3	1		2	2	1	1	9999	1	1	2	2	1		6	6	6	6	0	6	5	6	6	6	0	2	6	0	1	5	6	4	6	0	6	6	3	3	3	2	2	3	2
196	3	2	3	3	23	1	1	1		1	1	2	2	2	1	1	1	1	1		4	5	6	4	3	6	5	4	6	3	3	4	4	3	2	6	2	2	5	4	6	0	6	4	5	1	1	1	1
197	3	2	3	3	23	1	1	1		2	1	1		9999	1	1	1	1	1		1	1	0	6	0	6	6	0	5	0	0	4	1	0	0	0	6	5	6	0	5	0	6	6	6	1	1	1	1
198	3	1	3	3	34	1	1	1		2	2	2	2	9999	1	1	2	1	1		5	5	3	6	0	6	6	0	5	1	0	5	0	0	0	5	5	5	6	0	6	0	2	2	2	1	1	1	2
199	1	1	1	1	44	2	1	1		2	1	2	2	3	2	2	3	3	2		1	1	2	1	2	2	2	2	1	1	0	2	1	1	1	1	1	1	0	0	0	1	1	2	1	1	2	2	2
200	3	2	3	2	22	1	3	1		1	2	2	2	2	1	2	3	3	1		1	3	3	6	0	6	5	0	6	0	0	5	0	0	0	0	6	5	5	0	6	5	2	2	2	1	1	2	3
201	1	1	1	1	50	2	3	1		2	2	2	1	9999	1	2	3	3	1		2	0	0	0	6	0	0	6	0	6	6	0	6	4	6	4	0	0	0	6	0	3	1	1	1	1	1	1	1
202	3	2	3	9999	23	1	1	1		2	2	2	2	2	1	1	2	2	1		4	3	2	6	5	6	5	1	6	5	5	4	4	3	4	4	6	6	6	3	4	5	5	5	4	4	3	2	1
203	1	1	3	4	31	2	3	1		2	2	2	2	3	1	2	3	3	2		1	3	1	1	2	1	2	1	1	1	1	1	2	3	1	1	2	2	1	1	1	2	2	1	2	1	2	2	2
204	3	2	3	2	23	1	1	1		2	2	2	2	2	1	1	1	1	1		2	1	3	6	0	3	4	0	6	2	0	3	0	0	2	0	6	6	4	0	1	3	6	5	3	1	1	1	1
205	1	1	3	1	36	2	3	1		1	2	2	2	2	2	2	3	3	2		1	2	0	6	0	6	6	0	6	0	0	6	0	0	0	0	6	6	6	0	5	5	2	2	2	1	1	1	3
206	1	1	3	2	36	1	1	1		2	1	2	2	1	1	1	1	1	1		3	3	3	2	1	2	2	0	3	0	3	0	2	1	0	3	2	0	2	2	3	3	4	4	4	3	3	4	4
207	1	1	2	1	42	2	3	1		1	1	2	2	2	2	1	2	2	2		1	3	5	6	0	6	6	1	2	0	0	2	1	0	0	2	2	6	6	0	2	1	3	2	3	4	4	4	3
208	3	2	3		28	2	1	1		2	1	2	2	2	1	1	1	1	1		1	0	1	6	0	6	6	1	6	0	0	5	0	0	0	0	6	6	6	0	6	0	6	2	2	1	1	1	5
209	1	2	1	1	23	2	1	1		2	2	2	2	1	1	2	3	3	1		3	3	5	1	3	6	5	0	2	4	5	3	2	5	3	0	1	3	1	0	1	0	3	2	2	3	1	5	5
210	1	1	1	2	30	1	1	1		2	2	2	1	9999	1	1	1	1	2		5	5	5	5	1	5	5	1	5	4	5	0	3	3	0	2	2	2	3	1	3	2	4	3	4	2	2	2	2
211	1	2	1	1	25	1	1	1		2	2	2	1	9999	1	1	1	3	2		3	3	3	5	0	6	6	1	4	1	0	2	2	3	0	2	2	3	3	1	2	2	2	2	2	2	2	2	3
212	1	1	1	1	51	2	3	1		1	2	2	1	9999	1	1	2	2	1		6	3	5	6	3	3	2	5	3	3	3	5	3	3	3	5	3	3	3	5	5	3	3	2	3	1	1	1	1
213	3	2	3	1	29	2	3	1		2	2	1	2	3	1	1	1	1	1		6	6	6	6	0	6	6	6	6	0	0	0	6	0	0	0	0	6	0	6	5	6	6	6	6	6	1	1	1
214	1	1	3	2	37	1	1	1		2	1	2	2	3	2	2	3	3	2		0	0	3	6	0	6	6	0	6	0	0	5	0	0	0	0	6	6	6	0	6	0	2	2	4	1	1	4	4
215	3	1	3	3	30	2	1	1		1	2	2	1	9999	1	2	3	3	1		0	1	0	3	0	3	2	0	3	0	0	3	0	0	0	0	3	3	3	0	3	0	3	3	2	2	2	3	3
216	3	2	1	3	47	1	3	2		2	2	1		0	1	1	1	1	1		3	5	4	6	0	0	0	0	6	0	0	3	0	0	0	0	6	6	3	0	6	0	6	6	6	6	1	1	1
217	3	2	3	1	25	1	3	1		1	1	1	1	9999	1	2	3	3	2		3	2	3	6	0	4	6	0	5	0	0	4	0	0	0	0	5	6	6	0	6	0	3	3	2	3	3	5	4
218	1	1	1	2	39	1	1	1		1	2	2	1	9999	1	2	3	3	2		4	5	3	6	0	6	6	3	6	1	0	4	4	2	0	4	5	5	5	1	5	2	1	2	2	2	3	4	3
219	2	1	1	1	50	2	1	1		2	2	2	2	1	1	2	3	3	2		1	3	5	3	0	2	4	4	5	2	2	2	2	2	2	2	2	2	2	2	2	2	1	1	2	2	3	3	3
220	3	1	3	2	27	1	1	1		2	1	2	2	3	1	1	1	1	1		2	4	6	6	0	6	6	2	6	0	0	3	0	0	0	1	1	4	0	6	4	2	3	4	4	1	1	1	1
221	1	2	3	1	25	1	1	1		2	1	2	1	9999	1	1	1	1	2		6	1	5	3	3	6	4	5	4	1	2	2	5	5	2	4	1	1	3	1	6	2	3	3	3	2	2	2	4
222	1	1	3	1	38	2	3	1		2	2	2	2	1	1	1	1	2	1		2	2	2	1	2	2	1	2	0	0	1	1	2	2	1	2	1	1	1	1	2	2	3	3	3	2	2	1	1
223	1	1	1	1	28	1	1	1		2	2	1	1	9999	1	1	1	1	1		6	5	6	4	3	6	5	6	3	3	6	1	5	5	2	4	3	3	3	5	4	6	6	6	6	2	2	2	2
224	1	1	3	1	38	2	3	2		2	2	2	2	1	1	1	1	1	1		0	1	3	3	0	1	2	0	3	0	0	6	0	0	0	6	6	6	5	0	6	3	6	5	6	2	2	2	1
225	3	2	3	3	23	1	1	1		2	2	1		9999	1	1	1	2	1		1	2	3	5	0	6	6	0	6	1	0	5	0	0	0	0	6	4	6	0	4	1	4	6	5	1	1	1	3
226	1	1	1	1	40	1	3	1		2	1	2	1	9999	2	2	3	3	2		1	0	3	6	0	5	6	0	6	0	0	6	1	0	0	0	6	6	6	0	4	0	2	3	2	2	3	2	5
227	2	1	1	1	41	1	1	1		2	2	1	2	3	1	1	1	1	1		5	3	2	1	0	6	1	2	2	2	2	3	2	1	2	1	1	2	1	1	1	1	6	6	6	1	1	1	1
228	2	1	1	3	28	2	1	1		2	2	2	2	2	1	1	2	2	1		1	1	2	1	1	3	6	0	6	0	0	4	0	0	0	0	5	0	4	1	3	3	2	2	2	3	2	2	3
229	2	1	1	1	33	1	1	1		2	2	2	1	9999	2	2	3	3	2		5	6	6	5	5	6	5	5	5	4	4	2	5	5	5	4	4	4	5	4	5	5	1	1	1	1	2	2	4
230	2	1	1	1	26	1	1	1		2	2	2	2	2	1	1	2	3	2		1	1	1	1	1	1	1	1	1	1	1	1	1	1	1	1	1	1	1	1	1	1	2	2	2	2	2	2	2
231	2	2	1	1	22	1	1	1		1	2	2	1	9999	1	2	3	3	2		3	3	0	3	0	2	4	4	3	3	0	4	3	3	3	3	3	3	3	2	2	2	1	2	2	2	2	2	2
232	3	1	1	1	47	2	3	1		1	2	2	1	9999	1	1	1	1	1		0	1	1	0	0	0	0	1	1	0	2	0	0	1	0	1	2	2	2	1	2	2	6	5	6	4	5	6	4
233	2	2	3	2	20	2	1	1		1	2	2	2	2	1	1	1	1	1		3	1	2	3	2	0	2	2	3	2	2	3	2	2	2	1	2	2	2	2	2	2	6	6	6	6	6	6	6
234	2	2	1	1	26	2	3	1		1	2	2	1	9999	1	1	1	3	1		5	5	6	6	0	6	6	4	6	5	4	5	4	1	0	3	6	3	6	6	6	4	2	5	2	1	1	4	2
235	1	2	1	1	24	1	1	1		2	1	1	1	9999	1	1	1	1	2		3	2	4	3	2	6	5	1	5	3	2	3	4	3	3	3	4	3	3	2	3	3	6	5	3	1	1	3	4
236	2	2	1	1	24	2	1	1		1	2	2	2	2	1	1	1	1	1		2	1	0	2	0	3	0	2	1	1	0	2	0	1	2	1	1	2	1	1	2	0	1	3	2	2	3	2	2
237	3	1	3	9999	32	1	1	1		2	1	2	1	9999	1	1	1	1	1		5	1	1	5	0	6	6	1	5	0	0	5	1	1	0	1	5	5	6	0	3	1	3	4	4	2	2	3	3
238	3	2	2	1	25	1	1	1		2	1	2	1	9999	1	1	1	1	1		0	2	1	3	1	2	1	1	2	1	1	1	3	5	5	4	3	2	3	3	4	4	6	6	6	6	6	6	6
239	2	2	3	1	21	2	1	1		2	2	2	2	2	2	2	3	3	2		1	5	2	2	0	3	1	2	1	2	2	1	0	0	0	2	1	3	1	0	6	2	1	3	2	1	2	2	3
240	3	2	9999	1	20	1	1	1		2	1	1	2	2	1	1	1	1	1		0	0	1	6	0	6	6	0	5	0	0	6	0	0	0	0	5	6	6	0	6	0	6	6	6	3	2	2	1
241	2	2	1	1	26	2	3	1		1	2	2	2	2	1	1	1	2	1		3	3	0	1	0	0	2	0	6	0	0	6	3	3	3	3	6	6	5	0	0	0	5	3	2	1	1	2	1
242	2	2	3	1	19	1	1	1		1	1	2	2	4	2	1	2	3	1		5	5	3	6	3	3	4	4	5	5	4	5	4	4	4	3	6	5	4	5	5	5	4	4	4	5	4	4	5
243	2	2	1	9999	19	1	1	1		1	1	2	1	9999	1	1	1	1	1		0	0	1	0	0	6	2	0	6	0	0	6	0	0	0	0	6	5	5	0	4	0	5	5	6	2	2	1	2
244	2	2	1	1	23	2	1	1		2	2	1	1	9999	1	2	3	3	2		5	3	3	6	0	6	6	0	6	0	0	5	1	1	0	2	6	6	6	0	6	2	1	1	1	2	2	3	4
245	2	2	2	9999	21	1	1	1		2	2	2	2	3	1	1	1	2	1		5	5	6	6	0	6	6	0	2	0	0	6	0	0	0	0	6	6	6	5	5	5	6	6	6	6	6	6	6
246	2	2	3	1	20	1	1	1		2	2	1	2	3	1	1	2	2	2		5	3	3	6	0	6	6	0	6	0	0	6	0	0	0	0	6	6	6	0	6	1	3	5	4	1	1	3	1
247	2	2	2	1	19	1	1	1		1	2	2	2	2	1	1	2	2	1		0	2	0	1	0	6	6	0	6	0	0	6	0	0	0	0	5	6	6	0	5	0	2	2	4	1	2	2	3
248	2	2	9999	9999	28	1	1	1		2	1	1	1	9999	1	2	3	3	2		0	0	2	3	0	3	2	0	3	0	0	3	0	0	0	0	3	3	3	0	3	2	3	4	5	2	3	2	4
249	3	1	2	9999	23	1	1	1		1	1	1		0	1	1	2	2	1		5	6	6	6	0	6	6	1	2	1	0	5	3	4	3	5	6	5	5	6	4	5	3	1	6	1	1	1	6
250	2	4	3	9999	28	1	3	1		2	2	2	2	2	1	1	1	1	1		3	0	3	6	0	6	6	0	6	0	0	5	0	0	6	0	6	6	6	0	6	4	6	6	6	1	1	1	1
251	2	1	1	1	19	1	1	1		1	2	2	2	2	1	1	2	2	1		0	0	2	1	0	3	2	0	3	0	1	1	0	0	0	0	3	3	3	0	3	2	3	3	3	3	2	1	1
252	2	2	1	1	20	1	1	1		1	2	2	2	2	1	1	1	3	1		3	1	6	6	0	6	6	0	6	0	0	0	0	0	0	1	6	6	6	0	6	0	1	1	3	1	1	3	4
253	3	2	1	9999	19	1	1	1		2	1	1		0	1	1	1	1	1		0	0	0	0	0	2	0	0	0	0	0	0	0	0	0	0	0	0	0	0	0	0	3	3	3	3	3	3	3
254	2	2	1	1	19	1	1	1		1	1	1	1	9999	2	2	3	3	2		1	3	6	3	0	6	2	5	5	0	6	1	6	3	0	4	4	2	3	6	1	1	3	4	3	2	2	1	3
255	2	1	1	1	32	1	3	1		2	1	2	1	9999	1	1	1	1	1		0	0	3	3	3	3	2	0	2	0	0	3	0	0	0	0	2	3	3	0	3	2	4	4	4	4	1	1	1
256	1	2	1	1	28	2	3	1		1	1	2	1	9999	2	2	3	2	2		2	2	1	6	3	5	2	3	3	5	5	4	4	5	5	4	5	4	4	5	5	5	1	1	1	3	3	6	6
257	2	1	9999	9999	22	1	1	1		1	2	1	2	2	1	1	1	1	1		0	1	3	6	0	6	6	0	6	0	0	6	0	0	0	0	6	6	6	0	6	5	6	5	6	1	1	2	3
258	2	2	2	9999	21	1	3	2		2	1	2	2	4	1	1	2	3	2		5	5	6	4	0	5	2	2	5	0	5	0	3	2	0	0	4	1	3	1	3	3	4	3	3	2	2	2	2
259	2	2	2	9999	24	2	1	1		1	1	2	2	1	1	1	1	1	1		3	0	3	6	0	6	6	1	6	0	0	6	0	0	0	1	6	0	6	6	6	6	6	6	6	1	1	1	1
260	2	2	9999	9999	20	1	1	1		1	2	2	2	2	1	1	1	1	1		5	0	5	6	0	6	2	0	6	0	0	4	1	2	0	2	2	6	2	0	2	2	3	2	4	1	1	1	2
261	2	2	2	9999	20	1	1	1		2	2	1	2	3	1	1	1	1	1		1	1	5	6	0	6	6	0	6	0	0	6	0	0	0	0	6	6	6	1	5	0	5	5	4	1	1	1	1
262	3	1	3	3	36	2	3	1		2	2	2	1	9999	2	1	2	2	2		4	5	3	4	0	6	6	0	6	0	0	6	0	3	0	0	6	6	6	0	6	5	2	2	2	3	3	4	3
263	2	2	1	9999	20	1	3	1		2	1	2	2	3	1	2	3	3	2		1	2	3	6	0	1	6	0	6	0	1	5	0	0	0	1	6	6	6	1	6	6	1	1	1	2	2	3	3
264	3	1	1	2	38	2	3	1		2	2	2	2	3	2	1	1	1	1		2	0	0	2	3	3	2	3	1	1	1	1	1	1	0	0	1	1	1	1	1	1	6	6	6	4	1	1	1
265	3	1	3	3	48	1	1	1		2	1	2	2	2	2	1	1	2	2		5	5	5	6	1	6	6	2	6	1	1	3	1	1	1	1	1	3	3	0	2	2	2	2	2	3	2	2	2
266	3	2	2	9999	21	1	1	1		1	1	1	2	2	1	1	1	1	1		1	3	0	6	0	3	0	0	6	0	0	6	1	2	6	6	6	6	6	0	2	1	4	4	4	1	1	1	1
267	2	2	3	4	24	2	3	1		2	2	1	2	2	1	1	1	1	1		2	1	3	0	6	1	1	4	1	5	3	1	2	2	6	4	2	1	1	4	1	1	4	4	5	2	2	2	2
268	3	2	3	3	24	1	1	1		2	1	1	1	9999	1	2	3	3	2		6	6	6	5	1	6	2	2	3	5	3	3	4	3	0	0	6	5	6	0	1	6	3	2	2	3	3	3	4
269	2	1	3	4	29	2	3	1		2	1	2	2	2	1	1	1	1	1		2	2	6	5	0	6	6	0	4	0	3	3	0	0	0	4	6	0	6	0	0	3	6	6	6	6	6	6	2
270	2	2	3	4	23	2	1	1		1	2	2	1	9999	1	1	1	1	1		3	4	4	4	0	4	4	0	4	0	0	4	0	0	0	0	4	4	4	0	4	0	2	1	1	4	4	3	3
271	3	2	3	2	25	1	1	1		2	1	2	1	9999	1	2	3	3	2		3	4	5	5	2	5	5	0	5	1	2	5	2	2	0	3	4	5	4	0	4	4	2	2	3	3	3	4	5
272	2	2	1	1	21	1	1	1		1	2	2	2	2	1	1	1	2	1		0	0	1	1	0	0	1	0	3	0	0	3	0	0	0	2	1	2	1	0	1	0	4	3	4	1	1	1	2
273	2	1	1	4	29	2	3	1		2	1	1	2	1	1	1	1	1	1		5	3	3	6	6	6	4	4	4	4	4	4	4	4	4	4	4	4	4	3	4	3	6	3	5	5	1	1	1
274	2	1	1	4	50	2	1	1		2	2	2	1	9999	1	2	3	3	2		1	1	2	0	2	0	0	0	1	0	0	2	0	0	0	2	1	3	3	0	2	1	3	2	3	1	1	1	4
275	3	2	3	3	23	1	3	1		2	1	2	2	4	1	1	1	1	1		6	6	6	6	6	6	6	6	6	6	6	6	6	6	6	6	6	6	6	6	6	6	6	6	6	6	6	6	6
276	2	1	1	4	29	2	3	2		2	2	2	2	3	2	2	3	3	2		4	3	5	5	3	6	5	4	6	4	0	2	2	1	1	0	1	1	0	0	1	1	4	3	3	3	4	2	3
277	2	2	1	1	24	1	1	1		2	2	1	2	2	1	1	1	1	1		0	0	0	6	0	0	6	0	6	0	0	6	0	0	0	0	6	6	6	0	1	0	6	3	6	1	1	1	3
278	2	2	3	1	19	1	1	1		1	1	1		9999	1	1	2	2	2		0	3	2	6	0	6	6	0	6	0	0	6	0	0	0	1	6	6	6	0	6	0	2	2	3	1	1	1	2
279	2	1	1	1	25	1	1	1		2	2	2	2	2	1	1	1	1	1		5	5	6	6	0	6	5	6	5	0	0	5	5	4	0	6	6	1	6	4	6	6	4	4	4	1	1	1	4
280	2	3	1	4	52	1	1	1		1	2	2	2	3	1	1	1	1	1		5	0	5	6	2	6	6	3	6	5	3	4	3	5	3	5	6	6	6	3	6	3	6	6	6	1	1	1	1
281	2	1	3	1	29	1	1	1		1	2	2	2	3	1	2	3	3	2		0	1	1	1	1	1	6	3	6	3	3	4	3	3	0	1	1	2	4	1	5	2	2	2	2	1	1	2	2
282	2	1	1	1	26	1	1	1		2	2	2	1	9999	1	2	3	3	2		1	1	1	1	0	1	1	0	1	0	0	1	0	0	0	0	1	1	1	0	1	1	2	2	2	2	2	2	2
283	2	2	2	1	19	1	1	1		1	2	2	1	9999	1	1	1	1	1		0	0	0	6	0	6	6	0	6	0	0	6	0	0	0	0	6	6	6	0	6	0	6	6	6	1	1	1	1
284	3	2	3	3	22	2	3	1		2	2	2	2	3	1	1	1	1	1		6	6	6	6	5	6	6	6	6	3	3	6	2	6	2	6	6	6	6	2	6	6	6	3	2	1	1	1	1
285	3	1	3	2	26	1	1	1		2	1	1		0	1	1	2	2	2		2	2	2	2	2	2	1	3	1	3	3	1	3	3	3	2	0	0	0	3	1	1	3	3	3	3	3	3	3
286	2	2	1	1	20	1	1	1		1	1	2	2	2	1	1	1	3	1		3	0	1	6	0	6	6	0	6	0	0	6	0	0	0	0	6	6	5	0	6	2	6	6	6	1	1	1	6
287	3	2	3	3	24	1	3	1		1	2	1		9999	1	1	1	1	1		0	5	5	6	5	5	6	0	6	0	0	5	0	0	0	0	6	6	6	0	6	6	6	6	6	6	1	6	6
288	3	2	3	3	28	1	1	1		1	1	2	2	3	1	1	2	2	1		3	3	4	5	0	5	5	2	6	0	0	4	3	3	0	3	6	5	6	2	5	2	4	5	4	1	1	1	4
289	2	1	3	2	33	2	3	1		2	2	2	1	9999	1	1	1	1	1		3	3	3	0	6	6	6	3	3	3	3	3	3	3	3	3	4	3	3	4	3	3	2	4	3	1	1	1	1
290	3	2	2	1	19	1	1	1		1	1	2	2	9999	1	1	2	2	1		0	1	0	2	5	5	2	2	2	0	3	2	0	0	2	2	0	1	1	2	3	5	6	5	2	2	1	1	3
291	1	1	3	3	29	1	1	1		2	1	2	2	2	1	1	2	2	2		5	5	5	5	0	6	6	4	5	0	0	3	3	5	1	6	4	1	4	3	1	3	3	3	3	3	3	2	5
292	1	1	1	1	28	2	1	1		2	2	2	2	1	1	1	1	1	1		6	2	3	6	0	6	6	3	3	1	0	4	2	4	0	2	5	4	4	0	6	4	3	5	3	2	2	3	5
293	3	2	3	9999	23	1	1	1		2	1	2	2	2	1	1	1	1	1		5	5	5	6	0	3	6	0	6	0	0	6	1	1	0	1	6	5	4	0	6	5	4	3	4	1	2	1	2
294	2	1	3	2	24	2	3	1		2	2	2	2	2	1	1	2	2	2		4	3	4	5	0	3	1	2	1	1	3	1	2	1	2	1	1	2	1	2	1	2	3	3	2	1	1	1	1
295	1	2	1	1	29	2	1	1		2	2	2	2	3	1	2	3	3	2		5	5	5	5	5	3	5	3	5	3	5	3	3	3	3	3	3	3	5	3	4	0	1	1	1	1	1	3	3
296	3	2	1	2	25	2	1	1		2	2	2	2	2	2	2	3	3	2		2	2	2	1	1	2	2	1	1	3	1	1	1	1	2	1	1	1	2	1	2	1	1	1	1	1	1	3	1
297	2	2	2	1	19	1	1	1		2	2	1	2	2	2	1	2	2	2		5	6	6	6	0	6	6	5	6	0	4	5	4	5	0	4	6	6	6	6	5	4	4	5	5	1	2	1	3
298	3	2	3	3	28	2	1	1		2	2	2	2	1	1	2	3	3	1		4	3	5	5	0	6	5	0	6	0	3	4	3	5	1	2	4	4	4	0	2	0	2	3	2	4	3	4	5
299	3	2	3	9999	31	2	3	1		1	1	1		9999	1	1	1	1	1		2	0	2	2	0	2	2	0	0	2	0	0	1	1	0	0	2	1	1	1	2	0	3	2	2	1	1	2	2
300	3	2	3	1	31	1	3	1		2	1	2	1	9999	1	1	2	2	2		5	5	6	5	5	5	5	5	5	5	6	5	5	5	5	5	5	5	5	5	5	5	3	3	3	2	2	2	2
301	3	2	3	9999	31	1	1	1		1	2	2	1	9999	1	1	2	2	1		2	1	0	0	0	6	6	3	6	0	0	6	1	0	0	1	6	6	6	0	6	3	4	2	2	1	1	1	1
302	2	1	1	1	42	1	1	1		1	2	2	1	9999	1	1	1	1	1		0	2	1	0	6	0	0	2	1	5	2	1	1	1	5	4	1	0	0	3	1	4	3	3	5	2	2	3	2
303	3	1	3	3	38	2	3	1		1	2	2	2	3	1	1	2	2	1		1	5	6	6	0	6	6	0	6	0	0	5	0	0	0	0	6	6	6	0	6	0	4	4	4	2	2	3	3
304	1	2	3	1	27	2	1	1		1	2	2	1	9999	1	1	1	1	1		3	2	3	3	3	1	2	3	2	2	2	2	2	3	3	1	1	1	3	2	3	2	4	4	4	4	3	3	4
305	2	1	1	2	50	1	1	1		2	1	2	2	3	1	2	3	3	2		1	3	3	6	0	6	6	0	6	0	0	6	0	0	0	5	6	6	6	0	6	0	2	2	2	2	3	5	6
306	3	1	1	2	45	1	1	1		2	2	2	2	4	1	1	1	2	1		3	1	1	6	3	6	6	3	6	3	3	5	4	4	3	4	6	6	6	3	5	4	5	5	5	3	4	4	3
307	1	4	1	2	29	1	3	1		2	1	2	2	9999	1	1	1	1	1		6	6	6	1	0	0	6	1	0	0	1	2	2	3	6	5	5	5	2	3	6	0	5	4	5	2	2	2	2
308	1	1	1	2	28	1	1	1		1	2	2	2	1	1	1	1	2	1		3	3	3	3	0	3	2	0	3	1	0	2	1	0	0	1	2	2	3	0	3	1	3	2	3	2	2	2	2
309	3	2	3	1	28	1	1	1		1	2	2	1	9999	1	1	2	2	2		1	3	3	6	0	0	6	0	6	0	0	6	0	0	0	0	6	6	6	0	0	0	3	3	3	2	1	1	3
310	1	1	1	2	26	1	1	1		2	1	2	2	3	1	1	1	2	1		1	6	6	6	0	6	6	3	6	3	3	0	3	3	0	6	2	6	3	1	6	3	4	4	6	1	1	3	4
311	1	1	1	1	38	2	3	1		1	2	2	1	9999	1	1	2	2	2		6	6	6	4	2	0	2	3	0	6	6	0	6	0	0	2	0	0	0	6	0	6	3	3	5	3	4	1	6
312	3	1	1	2	43	1	1	1		2	2	2	1	9999	2	2	3	3	2		3	3	3	5	0	2	6	0	6	0	0	4	4	0	0	0	6	5	6	0	6	0	1	1	1	1	1	3	4
313	1	1	1	1	30	2	3	1		9999	1	2	1	9999	1	2	3	3	2		1	2	2	0	5	2	0	5	1	5	5	3	3	4	4	4	1	2	1	6	0	0	3	3	3	4	2	5	6
314	1	2	1	4	27	2	1	1		2	1	2	2	2	1	2	3	3	2		3	3	3	3	3	3	2	3	3	3	3	3	3	3	3	3	3	3	3	3	3	3	3	3	3	4	3	3	3
315	2	1	3	4	32	2	1	1		1	1	2	1	9999	1	1	1	1	1		3	1	3	3	3	3	2	3	3	3	4	4	0	0	0	0	4	4	5	5	5	5	3	3	3	1	1	1	1
316	1	1	1	2	47	2	1	2		2	2	2	2	1	1	1	2	2	1		5	5	1	0	0	6	6	0	6	0	0	5	0	0	0	6	6	6	6	0	6	0	5	6	6	4	3	2	4
317	1	1	3	4	31	2	3	1		2	2	2	1	9999	2	1	2	2	2		1	0	3	6	0	6	6	0	6	0	0	6	0	0	0	0	6	3	6	0	6	4	2	4	3	1	1	1	5
318	3	1	1	2	28	1	2	1		1	2	2	1	9999	1	1	2	2	1		6	6	6	5	3	6	6	6	6	6	6	0	6	6	5	6	3	2	6	6	0	6	3	3	3	1	1	1	2
319	3	1	3	3	26	2	1	1		2	2	1		0	1	1	1	2	1		3	0	0	6	0	0	6	0	6	0	0	6	1	1	0	1	6	5	6	0	6	5	6	5	6	1	1	1	2
320	1	2	3	4	25	2	1	1		1	2	2	1	9999	1	2	3	3	2		1	1	1	6	0	2	4	0	6	1	1	1	0	0	0	1	1	1	6	0	6	4	1	1	1	1	1	3	3
321	2	2	1	2	33	1	3	1		1	2	2	2	2	1	1	2	2	1		0	3	0	0	3	0	0	1	0	1	0	2	0	0	3	2	0	1	0	2	2	3	4	3	3	1	1	1	3
322	1	1	1	1	30	2	1	1		2	2	2	1	9999	1	1	1	1	1		1	0	0	2	5	1	1	0	1	2	6	5	3	5	5	4	2	4	0	5	5	3	5	2	2	1	1	2	5
323	1	2	1	1	31	2	3	1		1	2	2	2	3	1	2	3	3	2		3	3	3	6	6	5	6	0	6	0	0	5	0	2	0	0	6	5	6	0	5	0	1	1	1	2	2	4	6
324	1	1	1	1	31	2	1	1		2	2	2	2	3	1	1	2	2	2		5	5	6	5	1	2	2	2	4	2	1	0	4	0	0	1	5	3	5	0	5	0	3	4	4	3	3	5	5
325	3	1	1	2	28	1	1	1		2	2	2	1	9999	1	2	3	3	2		2	3	1	0	0	4	1	2	1	1	0	2	0	0	0	0	1	1	6	0	6	2	1	2	1	2	3	4	3
326	1	1	3	2	32	2	1	1		2	1	2	2	2	1	1	2	2	2		6	5	6	5	5	6	5	6	1	6	6	1	6	6	2	6	1	0	1	3	1	5	3	1	3	1	1	2	6
327	3	2	1		26	1	1	1		2	1	2	1	9999	1	1	2	1	1		5	4	6	5	0	6	5	0	5	0	5	1	4	1	0	6	5	0	6	0	3	0	3	3	4	5	3	6	6
328	3	1	3	1	28	2	1	2		2	2	2	2	2	1	1	1	1	1		0	0	0	6	0	6	0	0	0	1	0	0	1	1	1	1	6	4	6	0	4	3	6	6	6	4	2	3	6
329	3	2	1	2	25	1	1	1		2	2	2	2	2	1	2	3	3	2		5	5	4	6	0	6	6	2	6	0	0	5	3	0	0	3	4	2	6	0	4	5	1	1	1	2	2	2	6
330	1	1	3	1	27	2	1	1		1	1	2	2	2	1	1	2	2	2		4	4	3	6	0	5	6	0	6	3	2	5	2	0	0	2	6	5	6	0	5	0	2	5	3	4	2	5	6
331	1	2	1	1	24	1	1	1		1	1	2	1	9999	2	1	2	2	2		3	2	4	5	2	6	5	4	3	4	4	1	4	4	0	2	6	2	4	0	4	2	2	2	2	4	3	3	3
332	1	1	1	1	32	2	3	1		1	2	2	2	2	2	2	3	3	2		3	1	5	6	0	6	6	1	5	1	0	5	1	2	0	2	4	2	5	0	6	1	3	2	3	3	3	4	6
333	3	2	1	1	25	1	1	1		1	1	2	2	2	1	2	3	3	2		6	5	6	6	0	6	5	4	5	0	0	5	1	0	0	2	6	6	6	1	1	1	3	2	2	3	3	4	5
334	2	2	1	2	24	1	1	1		1	2	2	2	2	1	1	1	1	2		5	4	6	6	0	6	6	3	6	0	0	5	1	6	0	5	6	4	6	4	5	0	4	4	4	1	3	6	6
335	3	1	3	2	25	1	1	1		2	2	1	1	9999	2	1	2	2	1		6	6	6	5	5	5	5	4	4	4	4	3	6	6	4	4	5	3	4	6	5	4	2	2	2	1	1	1	2
336	1	2	3	1	25	1	1	1		2	2	2	1	9999	1	1	2	2	2		1	2	4	5	2	6	5	3	4	2	2	4	4	3	0	2	2	2	3	1	2	1	1	1	1	2	2	2	5
337	3	1	1	2	50	1	1	2		2	2	2	1	9999	1	1	2	2	1		1	0	1	1	5	1	1	6	0	6	6	0	6	6	6	5	0	0	1	6	0	3	1	2	2	1	2	5	3
338	3	2	1	2	26	2	1	1		2	2	2	2	3	1	1	1	1	1		3	3	1	3	0	3	2	0	3	0	0	3	0	3	0	0	3	3	3	1	3	0	3	2	3	1	1	1	1
339	2	2	1	4	24	2	1	1		1	2	2	2	3	1	1	2	2	1		4	4	5	6	0	4	5	4	6	0	0	5	0	4	4	3	6	4	6	0	6	5	3	2	3	1	1	1	3
340	1	2	1	1	25	2	3	1		2	1	2	2	3	1	1	1	1	1		0	0	0	2	0	0	2	0	0	0	0	0	0	0	0	0	0	6	6	0	0	0	3	3	3	2	3	4	2
341	1	2	1	2	28	2	1	1		2	2	2	1	9999	1	1	1	3	1		3	3	3	6	0	6	5	3	4	1	0	2	2	1	0	2	5	4	4	0	5	2	5	4	6	1	2	2	5
342	1	1	3	1	29	1	1	1		1	1	2	2	2	1	2	3	3	2		6	6	6	3	0	6	5	2	5	0	2	3	2	2	0	1	6	3	4	3	2	3	2	3	5	2	2	2	3
343	1	2	9999	1	23	1	1	1		2	2	2	1	9999	1	2	3	3	1		3	2	3	3	0	6	1	0	5	0	1	5	0	1	0	1	4	4	4	0	1	1	3	3	4	1	1	5	5
344	1	1	3	4	33	2	1	1		2	2	2	2	3	1	1	2	3	1		3	3	3	3	0	3	2	3	3	3	3	0	3	3	2	3	3	2	3	3	2	2	2	2	3	1	1	1	3
345	2	1	1	4	24	2	3	1		2	2	2	2	3	1	2	3	3	2		6	6	6	6	0	6	6	5	5	5	0	0	6	3	0	0	3	2	2	4	4	5	3	5	3	1	1	1	1
346	1	2	1	2	28	2	3	1		2	2	2	1	9999	1	1	1	1	1		3	3	3	3	1	3	2	3	3	1	2	1	2	2	2	2	1	2	2	1	2	1	3	3	4	1	1	2	2
347	1	1	1	1	32	2	3	1		2	2	2	1	9999	2	2	3	3	2		5	6	5	5	3	3	5	3	3	1	1	5	2	2	3	2	1	5	5	5	4	2	2	2	3	2	1	1	3
348	3	2	1	1	23	1	1	1		1	2	2	2	3	1	1	1	1	1		3	5	5	6	0	6	0	0	6	0	0	6	0	0	0	0	6	0	5	6	6	4	4	6	4	1	1	1	1
349	1	1	1	2	60	2	1	1		2	2	2	1	9999	1	2	3	3	2		1	1	3	1	3	0	0	3	0	3	3	1	3	3	3	3	0	0	0	3	2	1	1	1	1	1	1	3	4
350	1	1	1	1	32	2	3	1		2	2	2	1	9999	1	1	1	1	1		6	6	5	4	6	6	5	6	5	6	6	1	5	4	4	5	5	3	4	5	4	5	5	6	5	3	1	3	2
351	2	1	1	2	38	1	1	2		2	1	2	2	2	1	1	1	1	1		3	1	3	2	1	4	4	4	4	1	1	4	1	1	1	1	1	1	1	4	4	1	2	3	4	1	1	1	1
352	2	2	1	1	28	2	3	1		2	2	2	2	3	1	2	3	3	1		5	3	6	6	0	6	6	3	6	0	3	3	3	6	0	6	3	3	6	4	3	5	2	2	2	2	2	2	4
353	1	1	9999	4	35	1	1	2		1	2	2	2	2	2	1	2	2	2		4	4	2	6	0	1	6	1	5	4	5	1	2	2	0	1	2	3	2	2	2	3	3	4	3	2	2	4	5
354	3	2	3	1	24	2	3	1		1	2	1	2	2	1	1	2	2	1		1	0	2	6	0	6	6	0	6	0	0	6	0	0	0	0	6	6	5	0	6	0	5	4	4	1	1	1	3
355	1	1	1	2	37	2	3	1		2	2	2	2	1	1	1	2	2	2		3	3	3	3	0	3	2	2	3	0	2	1	2	2	0	3	2	2	2	1	2	2	3	4	3	3	4	3	2
356	3	1	1	1	33	1	1	1		1	2	2	2	4	1	1	1	1	1		6	5	6	6	0	6	6	4	6	0	0	6	0	5	0	0	6	1	6	0	6	0	5	5	5	1	2	2	2
357	1	1	1	2	48	2	2	2		2	2	2	1	9999	1	1	1	2	1		1	0	1	6	0	1	6	1	6	0	0	6	0	0	0	0	6	6	5	0	2	1	4	2	5	6	5	2	2
358	1	1	1	1	32	2	1	1		2	2	1		9999	1	1	1	1	1		2	2	6	5	2	3	2	2	3	3	2	4	6	5	5	4	4	5	3	3	4	5	4	4	4	1	1	1	1
359	1	1	1	2	28	1	1	1		2	2	2	2	1	1	1	1	1	1		1	1	1	1	0	3	2	3	3	3	3	3	3	3	3	2	2	2	2	2	2	2	4	3	4	4	3	4	4
360	1	1	1	1	30	2	2	1		2	2	2	2	2	1	2	3	3	2		6	6	6	6	0	6	6	0	6	0	0	3	3	3	0	6	5	5	6	0	6	1	2	2	3	1	1	2	2
361	1	1	3	4	33	2	3	1		1	2	2	1	9999	1	1	2	3	1		3	2	3	2	3	2	2	5	2	4	2	2	2	2	2	2	3	6	0	6	0	3	1	1	1	5	4	3	3
362	1	1	1	2	34	1	1	1		1	1	2	1	9999	1	1	1	3	1		3	3	1	6	0	6	6	0	6	0	0	5	1	0	0	1	5	5	5	0	5	1	3	5	4	2	2	4	3
363	1	1	1	2	28	2	1	1		2	2	2	1	9999	1	1	1	1	2		5	3	6	2	2	6	6	3	5	4	0	2	5	5	3	2	6	3	5	5	3	6	4	4	3	3	2	2	2
364	1	2	3	1	27	2	2	1		2	1	2	1	9999	1	2	3	3	2		6	5	5	5	0	6	5	4	5	1	0	0	2	2	0	5	4	2	2	2	2	2	3	4	4	2	2	3	5
365	3	1	3	1	25	1	1	1		2	2	2	1	9999	1	1	1	1	1		6	5	5	5	0	5	5	2	5	0	2	2	3	2	0	1	4	2	4	3	5	0	5	5	5	3	5	5	5
366	3	1	3	1	25	1	1	1		1	2	2	2	1	1	1	1	1	1		5	6	5	4	0	5	6	2	6	2	1	3	1	2	0	5	3	2	3	1	5	1	3	3	3	1	1	1	2
367	1	1	3	1	32	2	1	1		2	2	2	1	9999	2	2	3	3	2		3	1	1	6	1	3	2	0	3	0	0	5	0	0	0	2	3	2	6	0	5	0	3	3	3	3	2	2	2
368	3	1	3	1	25	1	1	1		2	2	2	2	2	1	1	2	2	2		5	5	5	5	1	5	4	1	4	4	4	4	2	1	0	2	5	4	6	4	3	3	3	4	4	2	2	2	2
369	2	2	1	2	25	1	1	1		2	1	2	2	1	1	2	3	3	2		5	3	0	6	0	5	6	0	6	0	0	5	5	0	0	0	6	4	6	0	6	5	2	5	4	1	1	2	3
370	1	1	3	1	34	2	3	1		1	2	2	2	2	1	2	3	3	1		5	5	3	2	0	6	6	4	6	0	0	6	4	0	0	2	4	2	3	0	6	6	2	3	2	2	2	2	2
371	2	1	1	2	26	1	3	1		2	2	2	2	3	1	1	1	1	2		6	6	6	6	0	6	6	6	6	1	2	0	6	0	0	3	6	5	6	6	5	2	3	1	6	1	4	1	1
372	1	1	1	2	28	1	1	1		2	1	2	1	9999	1	2	3	3	2		6	6	5	0	6	0	0	2	1	0	1	2	0	3	4	0	1	1	0	4	2	4	1	1	1	6	4	6	6
373	1	4	3	4	28	2	1	1		2	1	2	2	1	1	2	3	3	2		3	3	4	5	1	5	4	1	4	1	1	2	1	1	1	4	4	4	4	1	1	2	2	4	2	3	3	4	4
374	2	1	1	1	30	2	1	1		2	2	2	2	3	2	2	3	3	2		0	0	0	0	0	0	0	0	0	0	0	0	0	0	0	0	0	0	0	0	0	0	1	1	1	1	1	1	1
375	2	2	3	4	30	2	3	1		1	2	1		0	1	1	1	1	1		3	5	5	5	5	5	5	5	4	5	4	4	5	4	4	5	4	5	4	5	4	4	4	4	4	1	1	1	3
376	2	1	1	4	29	2	1	1		2	2	2	1	9999	1	2	3	3	2		0	1	1	1	1	0	1	1	0	0	1	1	1	1	1	1	1	1	1	1	1	1	1	1	2	2	1	2	2
377	1	1	1	2	47	1	1	1		1	1	2	1	9999	1	1	1	1	1		2	0	1	6	0	0	6	0	6	0	0	6	0	0	0	0	6	5	6	0	6	1	3	2	3	2	1	2	3
378	2	1	3	1	31	1	2	1		1	2	2	2	3	1	1	2	3	2		5	4	6	5	0	4	4	3	4	3	3	4	3	2	0	0	3	3	3	1	2	1	2	2	3	3	3	6	4
379	1	2	1	1	25	1	1	1		2	2	1	2	2	1	2	3	3	2		2	2	0	3	1	4	2	2	5	5	5	6	0	3	1	3	3	3	3	0	4	6	2	2	2	1	1	1	3
380	1	2	3	1	29	2	1	1		2	2	2	2	3	2	2	3	3	2		6	6	5	4	0	6	6	4	5	0	0	1	2	2	2	3	5	4	4	3	2	0	2	2	3	2	2	2	5
381	1	2	2	2	30	2	1	2		1	1	1		9999	1	1	1	3	1		3	4	3	5	0	5	1	0	6	0	0	5	0	1	0	2	5	5	5	0	5	0	4	2	3	2	2	3	4
382	1	2	9999	9999	27	1	1	1		1	1	2	2	3	1	2	3	3	2		2	1	3	6	6	6	6	2	6	4	1	6	0	5	0	4	5	6	6	0	5	3	1	2	2	4	5	6	6
383	1	2	1	1	26	2	1	1		2	2	2	1	9999	1	1	2	3	1		6	6	6	2	5	6	1	6	2	4	6	0	6	5	6	5	5	1	0	6	0	5	3	1	2	6	4	5	6
384	2	2	1	1	23	1	3	1		2	2	2	1	9999	1	2	3	3	2		3	5	5	5	6	6	6	3	6	3	4	5	4	4	4	4	4	4	6	4	6	5	2	3	2	1	1	1	1
385	1	1	1	4	35	2	1	1		2	2	2	1	9999	1	1	1	1	2		6	6	6	6	0	6	6	6	0	6	6	0	6	6	0	6	6	0	3	6	6	6	1	1	1	1	1	1	1
386	3	1	1	2	28	2	1	1		2	1	2	1	9999	1	1	1	1	1		2	2	5	4	0	4	5	3	5	0	0	0	0	0	0	0	6	6	6	6	4	6	6	3	3	2	2	2	4
387	1	1	1	2	32	2	2	1		2	2	2	2	2	1	1	1	1	1		1	1	1	6	0	6	6	2	5	0	2	2	1	0	0	0	5	2	1	6	6	5	4	4	4	1	1	1	1
388	1	2	1	1	23	1	1	1		1	2	2	1	9999	2	2	3	3	2		1	2	4	5	0	6	5	1	4	3	2	2	3	5	1	3	5	5	3	0	5	2	2	3	2	2	2	3	4
389	3	2	3	3	26	1	1	1		1	1	2	1	9999	1	2	3	3	2		5	5	5	6	0	6	5	3	4	0	0	6	4	6	0	0	6	4	6	6	6	2	1	3	2	1	3	6	6
390	1	1	1	1	27	2	1	1		2	1	2	2	2	1	1	1	2	1		1	3	5	3	0	6	5	4	6	5	4	3	3	2	0	1	3	1	2	0	2	3	4	2	3	4	5	1	3
391	1	1	2	2	65	2	2	2		2	2	1		0	1	1	1	1	1		3	5	4	6	5	6	5	5	6	3	3	5	4	4	3	4	5	6	5	3	5	4	6	6	6	3	3	3	3
392	1	1	1	2	31	1	1	1		2	1	2	1	9999	1	1	2	3	1		5	3	6	6	0	6	6	3	5	0	0	5	4	5	0	5	5	6	5	1	5	1	3	3	2	1	2	3	5
393	1	1	1	1	28	2	3	1		2	2	2	2	1	1	1	1	1	1		0	0	5	6	0	6	2	1	0	0	0	6	0	3	0	3	0	0	6	0	6	5	2	1	5	1	1	3	5
394	1	1	1	1	36	2	1	2		2	2	2	2	3	1	1	1	1	1		3	3	3	1	0	3	2	2	2	2	1	1	2	2	0	2	2	0	3	0	0	2	3	1	2	3	3	2	2
395	3	1	1		47	2	1	2		2	1	2	1	9999	1	2	3	3	2		4	5	5	1	6	1	1	6	1	6	6	1	6	6	6	5	1	1	1	5	4	1	2	2	2	2	2	3	2
396	3	1	1	2	32	2	1	1		1	1	2	2	2	1	1	1	1	1		3	2	3	2	2	2	2	2	3	2	3	2	2	2	3	3	2	2	2	3	2	2	2	2	2	4	4	4	4
397	2	1	1	4	41	2	1	1		2	2	2	2	2	1	1	1	1	2		0	1	1	1	1	3	2	3	2	3	2	2	3	2	3	2	2	3	2	3	3	1	1	1	1	1	1	1	1
398	2	1	1	1	33	2	1	1		2	2	2	1	9999	1	1	1	1	1		1	3	6	4	3	3	4	3	3	5	4	3	6	4	4	4	3	5	4	6	4	4	6	6	2	3	2	2	3
399	1	1	1	2	32	2	1	1		2	2	2	1	9999	1	2	3	3	2		5	3	3	6	0	6	6	0	6	0	0	6	0	6	0	0	6	6	6	0	6	0	3	3	3	3	3	3	3
400	2	1	1	4	35	2	1	1		2	2	2	1	9999	2	1	2	2	1		6	6	6	6	2	6	6	5	4	5	5	3	5	5	1	5	4	2	6	4	5	1	3	3	3	1	1	1	3
401	1	2	1	1	30	2	1	1		1	2	2	1	9999	1	1	2	2	1		1	0	1	5	1	6	5	0	6	1	2	5	0	0	2	1	5	6	5	0	5	3	2	3	3	2	2	3	3
402	2	2	3	4	24	1	1	1		2	2	2	1	9999	2	1	1	1	1		1	1	1	3	0	6	0	0	4	1	1	3	1	1	0	2	4	3	5	1	3	1	3	3	3	2	2	1	2
403	1	2	1	2	24	1	1	1		1	1	2	2	2	1	2	3	3	2		1	3	0	3	0	3	6	0	5	0	0	6	1	0	0	0	6	5	5	0	6	0	1	1	1	2	2	5	6
404	1	2	3	1	26	2	1	1		2	2	2	2	2	1	1	2	3	1		3	2	1	6	3	3	6	0	6	0	1	5	0	0	0	1	5	5	5	0	5	1	3	4	3	4	4	2	3
405	1	1	1	1	26	2	1	1		2	1	1	2	2	1	1	2	2	1		5	5	4	5	0	6	6	4	5	4	4	0	5	4	0	4	4	2	2	2	5	5	3	2	2	1	1	1	3
406	1	1	3	3	66	2	1	2		1	1	2	2	2	1	1	1	1	2		3	3	2	5	2	3	2	2	2	2	2	2	3	2	2	2	2	2	2	3	4	2	3	2	3	1	2	1	1
407	1	1	1	2	40	2	3	1		2	2	2	2	3	1	1	1	1	1		1	0	1	0	0	2	2	2	4	2	2	4	2	3	0	3	4	2	3	2	2	1	4	3	3	1	1	1	1
408	1	1	1	2	47	2	3	1		2	1	2	2	2	2	2	3	3	2		5	2	3	6	0	6	6	0	6	0	0	6	0	2	0	0	6	5	6	0	6	5	2	2	2	3	2	3	4
409	2	1	1	1	24	2	3	1		1	2	2	2	3	1	1	2	1	1		6	6	6	6	5	6	5	6	6	4	6	5	6	0	0	1	3	2	1	3	3	3	3	3	3	1	1	1	3
410	1	1	1	2	47	2	3	1		1	1	2	2	2	1	2	3	3	2		0	0	0	6	3	0	6	0	6	0	0	6	1	0	0	0	6	6	6	0	6	5	1	1	1	1	1	6	5
411	1	2	3	1	38	1	1	1		2	2	1	1	9999	1	2	3	3	1		5	5	6	6	0	6	6	0	6	1	0	3	1	2	0	0	6	6	6	0	6	0	3	1	2	1	1	2	5
412	1	2	1	2	29	2	3	1		2	1	2	2	1	2	2	3	3	2		6	6	6	6	1	6	6	6	6	6	0	0	6	6	0	6	6	0	0	6	0	3	1	1	1	1	1	1	5
413	1	2	1	1	26	2	1	1		2	2	2	2	2	1	1	2	2	2		1	1	4	6	0	3	6	0	3	0	2	6	0	0	0	3	5	3	5	0	6	3	3	3	3	1	2	2	3
414	1	2	1	1	24	1	1	1		1	1	2	1	9999	1	2	3	3	2		3	1	0	6	0	6	6	0	6	0	0	6	0	0	0	1	6	5	5	0	6	5	1	1	1	3	3	4	6
415	1	1	1	2	46	2	1	1		2	2	2	2	2	1	1	1	1	1		3	1	1	0	0	0	0	0	0	0	0	1	0	0	0	1	1	1	0	6	1	1	3	2	3	1	1	2	2
416	1	1	1	1	30	2	1	1		2	2	2	1	9999	1	1	1	3	1		6	3	1	4	1	6	1	3	6	3	2	6	3	0	1	2	2	1	6	3	4	2	4	4	4	4	4	4	5
417	1	1	1	1	31	2	3	1		2	2	2	2	3	2	1	1	1	2		3	3	1	6	0	3	5	1	6	1	1	5	1	1	0	5	6	6	6	4	5	1	5	6	6	1	1	4	4
418	1	1	1	1	36	2	1	2		2	2	2	2	1	2	2	3	3	2		3	3	3	6	0	6	6	3	6	0	1	3	1	1	0	3	3	1	6	0	6	3	3	3	2	3	3	5	5
419	1	1	1	2	32	1	1	1		2	1	2	1	9999	1	1	1	1	1		3	5	6	6	0	6	5	6	5	0	0	5	6	6	0	6	5	0	3	6	3	3	6	6	6	1	1	1	2
420	1	2	1	1	23	1	1	1		2	1	1	1	9999	1	2	3	3	2		3	3	4	5	0	6	6	0	6	0	0	4	1	2	0	4	6	6	3	0	5	0	3	3	3	3	2	3	2
421	3	2	3	3	25	2	1	1		2	1	2	2	2	2	1	2	3	2		5	4	4	6	1	6	6	5	6	4	4	4	3	3	0	5	5	5	5	0	4	1	2	2	2	1	1	2	3
422	3	1	3	3	28	2	3	1		2	1	2	2	2	1	1	2	2	2		2	2	4	2	0	3	6	1	2	2	3	1	3	2	2	0	3	4	3	0	6	4	1	1	1	1	1	1	3
423	2	1	1	1	29	2	3	1		2	2	2	2	2	1	1	1	3	2		1	3	6	6	0	6	6	2	6	0	1	6	2	3	0	2	5	3	2	0	6	2	2	2	2	2	2	4	3
424	2	1	1	1	38	1	1	1		2	1	2	2	3	1	1	1	1	1		1	0	1	5	0	1	6	0	6	0	0	6	0	0	0	1	6	6	6	0	6	0	6	6	6	3	1	1	1
425	2	1	1	2	54	2	3	1		2	1	2	1	9999	1	2	3	3	2		5	5	4	4	5	5	4	6	6	4	3	4	5	5	5	5	4	3	3	3	3	3	2	1	2	2	3	3	2
426	2	1	1	1	40	2	1	1		1	1	2	1	9999	1	1	1	1	1		5	6	0	6	0	6	6	0	6	0	0	6	0	0	0	6	6	6	6	0	6	4	3	3	4	3	3	3	4
427	2	1	1	1	43	2	1	1		2	2	2	1	9999	1	1	1	1	1		0	1	1	2	0	2	2	0	3	0	0	3	0	0	0	1	2	2	2	0	3	0	3	3	3	1	1	2	2
428	2	1	1	3	45	2	3	2		1	1	2	1	9999	1	1	1	2	1		0	0	1	0	6	1	1	6	1	6	5	4	6	6	6	6	3	4	4	5	5	4	4	3	3	1	2	2	1
429	1	2	1	1	23	1	1	1		2	1	2	2	2	1	1	2	2	2		3	3	5	6	0	6	5	3	5	1	2	2	6	4	0	4	6	2	5	2	6	4	4	3	3	5	5	5	3
430	1	1	1	2	43	2	3	2		2	2	2	2	1	1	1	1	1	2		1	1	2	6	0	2	2	1	3	2	2	2	2	2	0	5	5	4	2	2	2	2	3	3	2	1	1	1	1
431	3	4	1	1	46	1	1	2		2	1	2	1	9999	2	1	2	1	2		1	3	3	5	1	2	5	1	4	4	4	4	1	1	0	1	3	2	2	1	4	1	5	5	4	1	1	1	4
432	1	2	1	1	32	2	1	1		2	1	2	1	9999	1	1	1	2	1		5	1	3	5	0	5	4	3	4	3	3	4	3	3	0	2	2	2	2	2	2	2	3	2	3	2	2	3	3
433	1	2	3	3	26	1	1	1		2	1	2	1	9999	1	1	1	2	1		5	6	6	4	0	6	5	3	4	2	2	2	0	0	0	6	3	5	6	0	1	5	4	5	4	2	2	2	4
434	1	2	1	1	26	2	1	1		1	2	2	1	9999	2	2	3	3	2		1	1	1	6	0	6	6	0	6	0	0	6	0	0	0	0	6	6	6	0	6	5	2	2	1	1	1	3	6
435	1	1	1	1	25	2	1	1		1	2	2	1	9999	1	2	3	3	2		1	1	1	2	0	2	2	1	2	0	0	2	0	1	0	1	2	2	2	0	2	1	2	2	2	3	3	3	3
436	1	1	1	1	41	2	1	1		1	2	2	1	9999	2	2	3	3	2		1	3	3	6	1	2	4	1	5	5	1	5	1	4	2	2	3	3	4	1	5	4	3	4	4	2	2	2	4
437	3	2	1	3	33	1	1	1		2	1	2	2	3	1	1	1	1	1		6	5	6	5	5	6	6	6	5	5	6	0	6	6	5	6	5	0	6	6	5	0	6	6	6	1	1	1	6
438	2	1	2		65	1	1	2		1	1	2	2	2	1	1	2	2	1		0	0	0	6	0	6	6	0	6	0	0	6	0	0	0	0	6	6	6	0	6	6	2	2	2	1	2	3	2
439	3	2	2	2	37	1	1	1		2	2	2	2	1	1	1	1	1	1		0	1	6	6	0	6	2	0	6	0	0	6	0	0	0	0	5	6	6	0	6	0	6	6	6	3	2	2	3
440	3	1	1	2	50	1	1	1		1	1	2	2	3	1	1	1	1	1		1	3	1	1	0	2	2	0	3	0	0	2	1	2	0	1	1	1	1	0	1	0	4	4	4	3	3	4	4
441	1	2	2	2	27	1	1	1		2	1	2	2	3	1	1	1	1	1		5	6	5	6	0	6	6	0	6	0	0	2	4	1	0	5	3	1	5	0	6	0	6	2	5	2	2	4	5
442	1	2	1	2	25	1	1	1		1	1	2	2	2	1	2	3	3	2		6	5	6	6	3	6	5	2	3	3	0	2	5	3	0	5	6	4	6	0	3	6	2	2	1	1	2	2	3
443	1	1	2	2	28	2	1	1		2	1	2	1	9999	1	2	3	3	2		1	1	2	6	0	6	6	0	6	0	0	6	0	0	0	0	6	5	6	0	6	0	1	2	2	2	3	3	5
444	3	1	1	1	30	2	3	1		2	2	2	2	2	1	1	2	3	2		1	4	6	3	0	2	1	4	2	1	1	4	5	5	1	1	3	2	3	3	4	2	2	2	4	2	1	1	3
445	2	1	1	2	50	1	1	1		2	1	2	2	2	1	1	2	2	1		6	5	5	6	0	6	6	0	6	0	0	5	0	0	0	0	6	6	6	0	6	5	2	4	4	3	3	3	2
446	1	1	1	1	41	2	3	1		2	1	1	1	9999	1	1	1	1	1		3	1	4	3	6	6	6	4	6	4	4	2	4	4	0	0	6	4	4	3	4	4	6	6	6	1	1	1	2
447	2	2	1	4	29	2	1	1		2	2	2	2	2	1	2	3	3	2		6	6	6	6	0	6	6	6	6	6	6	0	6	5	0	6	6	0	0	6	0	6	3	3	3	3	3	1	2
448	1	1	1	2	35	2	1	1		2	1	1	1	9999	1	1	1	1	1		1	3	1	6	0	6	6	3	6	0	3	0	0	0	0	0	1	1	0	0	0	0	4	4	4	1	1	1	1
449	1	1	1		40	1	1	1		1	1	2	2	1	1	1	1	1	1		1	0	0	6	0	1	6	0	6	0	0	6	0	0	0	0	6	6	6	0	6	3	5	3	5	2	2	3	5
450	1	1	1	1	40	2	3	1		2	1	2	1	9999	2	2	3	3	2		1	3	3	6	0	6	6	4	6	0	0	5	1	1	0	3	5	2	4	1	5	3	1	2	2	3	3	3	3
451	1	1	1	1	29	2	1	1		2	2	1	1	9999	1	2	3	3	1		3	3	2	2	0	3	2	1	1	3	2	1	2	0	0	3	2	2	2	0	2	2	3	2	2	2	2	3	3
452	1	2	2	2	29	2	1	1		2	1	2	1	9999	1	2	3	3	2		0	2	1	2	1	3	2	0	2	2	2	0	0	0	0	1	2	1	1	0	3	0	3	3	2	3	2	3	2
453	3	1	3	3	43	2	3	1		2	2	2	2	3	1	1	1	2	1		4	4	3	6	3	3	2	4	6	4	0	6	4	4	3	6	6	4	6	3	6	6	3	4	3	1	1	1	1
454	3	1	2	3	46	2	3	1		1	2	1	1	9999	1	1	2	1	2		5	0	5	5	0	5	6	0	5	0	1	4	2	1	0	1	2	0	0	0	1	2	6	6	6	1	1	1	1
455	1	2	3	2	26	2	1	1		1	2	2	2	1	1	1	1	1	2		5	6	4	6	1	6	6	4	6	0	0	6	4	4	0	4	6	6	6	4	5	4	1	1	1	2	2	3	6
456	1	1	1	1	50	2	3	1		1	2	2	2	1	1	1	1	1	1		1	1	1	6	0	1	6	1	6	0	0	6	0	1	0	1	6	6	6	0	6	1	6	6	6	6	1	1	1
457	3	1	1	1	37	2	1	1		2	1	1		0	1	1	1	1	1		5	5	6	1	0	6	6	1	6	2	2	5	2	0	0	2	5	6	4	5	4	2	6	6	6	1	1	1	1
458	2	1	1	2	43	1	1	1		1	1	2	2	3	1	2	3	3	2		1	1	1	6	0	3	6	0	6	0	0	5	5	0	0	3	6	6	6	0	6	0	2	1	2	2	1	2	1
459	1	2	2	2	25	1	2	1		1	1	2	2	2	1	1	1	1	1		6	6	6	6	0	6	5	6	4	4	4	1	5	6	3	6	3	5	2	5	2	6	5	2	5	1	1	1	4
460	1	1	1	2	47	2	3	2		2	1	2	2	3	1	1	1	1	1		6	5	5	0	0	6	6	0	6	0	0	2	1	3	0	0	4	4	4	0	4	0	4	2	3	1	1	1	1
461	1	1	1	1	28	1	1	1		2	1	2	2	2	1	1	2	2	2		6	5	6	4	0	6	2	0	3	4	0	0	0	3	0	6	3	0	3	0	0	3	2	3	4	1	1	3	3
462	1	2	3	1	26	1	1	1		2	1	1	1	9999	1	1	1	1	2		0	2	1	2	1	1	0	0	0	2	2	1	0	0	1	1	1	1	0	0	3	1	4	4	3	2	2	3	2
463	1	1	3	2	27	1	1	1		2	2	2	2	2	1	1	1	1	1		3	3	3	5	0	3	2	1	5	3	0	0	0	0	3	3	3	3	3	3	2	2	4	4	4	1	2	2	3
464	1	2	1	1	39	1	3	1		2	2	2	2	2	2	2	3	3	2		6	6	6	6	0	6	6	5	5	3	4	1	5	2	0	6	2	2	3	6	5	6	3	4	4	1	1	2	1
465	3	2	3	1	25	1	1	1		1	1	2	2	1	1	2	3	3	2		0	1	1	6	1	6	5	0	6	2	1	6	0	0	0	1	5	6	5	0	4	3	1	1	1	2	2	3	4
466	1	2	1	1	25	2	1	1		1	1	2	1	9999	1	2	3	3	2		3	3	3	2	1	1	1	1	1	2	4	3	4	3	5	3	4	4	4	4	4	4	5	5	5	3	3	4	4
467	1	2	3	1	25	1	1	1		1	1	2	2	2	1	1	1	1	1		0	0	1	3	0	1	2	0	2	0	0	0	0	0	0	0	3	3	1	3	2	1	2	3	3	3	2	1	4
468	3	2	3	9999	30	1	3	1		1	2	2	2	1	1	1	2	2	1		3	0	5	6	0	5	6	1	6	0	0	2	2	4	0	0	6	4	4	0	5	0	3	1	3	1	1	1	3
469	3	1	3	1	33	1	1	1		2	2	2	1	9999	1	1	1	1	1		3	2	3	0	2	0	2	6	3	5	3	0	4	3	6	4	0	3	0	3	0	2	5	3	1	3	1	2	1
470	3	1	3	3	26	1	3	1		1	2	2	2	1	1	1	1	2	2		3	0	2	6	0	6	6	0	6	0	0	1	0	0	0	6	6	6	6	0	6	6	3	3	3	1	1	1	1
471	3	2	3	1	29	1	1	1		2	2	2	2	2	1	1	2	2	2		3	4	3	3	0	4	2	2	4	0	0	4	3	0	0	0	4	4	4	0	3	3	1	2	2	2	2	3	2
472	1	1	1	2	40	2	3	1		2	2	2	2	2	1	1	1	1	1		6	5	6	5	0	6	6	6	5	1	2	1	6	6	0	4	1	4	5	6	3	4	2	6	2	1	1	1	3
473	3	1	3	3	35	1	1	2		1	2	1	1	9999	1	1	1	1	1		1	1	2	2	1	5	1	0	2	1	2	0	2	1	2	4	1	2	1	4	4	5	4	5	6	1	1	1	1
474	1	1	1	2	28	1	1	1		2	1	2	2	1	1	1	1	1	1		3	1	6	6	0	6	5	2	5	0	0	3	1	0	0	0	5	5	4	0	4	4	5	1	4	1	1	1	3
475	1	1	1	2	29	2	1	1		1	2	2	2	2	1	2	3	3	2		1	0	0	6	0	3	6	0	6	0	0	6	0	0	0	0	6	6	6	0	6	0	1	2	3	2	3	4	5
476	3	1	3	9999	34	1	1	1		1	2	2	1	9999	1	1	1	1	1		1	1	6	6	0	4	4	3	5	3	3	6	3	3	0	0	6	6	6	0	5	3	6	6	6	1	1	1	1
477	2	1	1	1	23	1	1	1		1	1	1	1	9999	1	1	2	2	1		1	0	3	6	0	5	6	0	5	0	3	5	3	0	0	3	5	5	6	0	5	3	3	2	3	1	1	3	3
478	3	2	3	1	24	1	3	1		2	1	1		9999	1	1	2	1	1		1	4	1	6	0	5	6	0	6	0	0	0	0	1	0	1	2	2	2	0	1	0	6	6	6	1	1	1	4
479	1	1	1	2	30	2	1	1		1	1	2	2	2	1	1	2	3	2		5	5	5	5	0	6	6	3	5	4	4	2	5	5	1	4	5	6	6	3	4	5	3	2	3	1	2	2	4
480	2	1	3	1	32	2	1	2		2	1	2	1	9999	1	1	1	1	1		2	2	1	3	3	2	2	2	2	2	3	2	2	2	2	2	2	2	3	1	1	1	3	2	3	3	3	3	2
481	1	2	1	1	31	2	1	1		2	2	2	1	9999	1	1	2	2	2		4	4	5	6	3	6	5	3	3	3	3	2	2	3	1	3	2	1	2	2	3	3	3	3	5	2	2	3	2
482	3	1	1	3	26	1	1	1		2	1	1	1	9999	1	1	1	2	1		2	4	6	6	0	6	2	0	6	0	0	3	0	0	0	3	5	2	4	0	2	0	5	6	5	1	1	2	1
483	3	2	3	3	25	2	3	1		1	2	2	2	2	1	1	1	1	1		2	1	0	6	0	3	6	0	6	0	0	6	0	0	0	0	6	6	6	0	6	1	5	2	5	1	1	1	2
484	1	1	1	2	37	2	1	2		2	2	2	1	9999	1	1	1	1	1		6	6	6	6	0	6	6	5	6	4	5	6	6	6	1	4	4	4	4	6	4	5	5	5	4	3	2	2	2
485	1	2	1	1	28	2	1	1		2	2	2	2	1	1	1	1	1	1		1	2	3	3	5	3	2	5	3	3	3	5	4	3	3	3	5	5	3	5	4	4	3	3	3	2	2	2	3
486	1	2	3	1	24	2	2	1		2	2	2	2	1	1	2	3	3	2		5	5	6	5	0	6	6	4	6	0	0	1	4	5	0	3	6	5	1	0	5	0	1	2	3	2	2	5	5
487	3	2	3	3	25	2	1	1		1	1	2	2	3	1	1	1	2	1		5	5	6	6	0	6	6	3	6	0	0	2	5	4	0	6	6	5	5	2	6	6	3	1	2	1	1	2	5
488	2	2	1	1	24	1	1	1		1	1	2	2	2	1	2	3	3	2		4	6	4	6	0	6	6	4	6	3	4	1	5	3	0	5	5	4	4	6	2	2	1	1	1	1	1	1	3
489	1	2	1	1	25	1	1	1		9999	2	2	1	9999	1	2	3	3	1		2	3	2	2	1	0	0	0	0	0	0	1	2	2	2	2	1	1	1	2	3	2	1	2	3	3	3	3	3
490	1	2	1	1	23	2	3	2		2	2	2	1	9999	1	2	3	3	2		1	2	3	4	0	1	5	0	5	1	1	4	0	0	0	1	4	3	3	1	4	2	3	3	3	3	2	2	3
491	1	2	9999	9999	25	2	3	1		1	1	2	1	9999	1	2	3	3	2		1	3	1	5	0	6	6	0	5	5	6	5	0	0	0	1	5	2	3	0	3	0	2	2	1	2	1	2	4
492	3	2	3	3	23	1	1	1		1	1	1	2	1	1	1	2	2	2		3	3	3	6	0	5	2	0	6	0	0	6	0	0	0	0	6	6	6	0	6	0	2	4	3	3	3	3	3
493	3	1	1	1	40	2	1	1		1	2	2	2	1	1	2	3	3	1		5	5	5	6	0	3	6	3	6	0	6	6	6	0	0	0	6	6	6	6	6	0	1	1	1	1	1	5	6
494	1	2	1	2	24	1	1	1		2	2	2	2	2	2	2	3	3	2		0	1	1	2	1	0	1	1	1	1	2	1	3	3	3	1	2	1	2	1	2	1	1	2	1	2	2	2	1
495	1	2	3	3	25	1	1	1		1	1	2	1	9999	1	1	2	2	1		1	1	0	2	0	3	0	0	2	3	0	4	0	0	1	3	2	0	5	0	6	0	2	2	3	3	3	4	4
496	1	2	3	2	25	1	1	1		1	2	2	2	1	1	1	1	2	1		3	4	3	0	0	6	6	1	5	0	3	3	3	2	0	2	3	3	3	0	2	3	3	3	3	2	2	3	2
497	3	2	3	1	23	1	1	1		2	1	2	1	9999	1	1	1	1	1		3	3	3	3	0	0	2	0	5	3	2	2	1	1	1	1	1	1	1	1	2	1	3	3	2	2	1	1	3
498	1	2	1	1	25	1	1	1		2	2	2	2	1	2	2	3	3	2		2	1	3	4	0	4	5	2	3	3	1	4	2	3	0	3	4	4	5	2	4	4	2	2	2	3	3	4	5
499	1	2	3	1	25	1	1	1		2	1	2	1	9999	1	2	3	3	2		0	1	1	6	0	5	5	0	6	0	0	4	0	0	0	3	4	4	4	0	5	0	2	2	2	2	2	2	5
500	1	2	1	1	24	2	3	1		1	2	2	2	1	1	2	3	3	2		1	3	0	5	1	6	6	0	5	5	5	5	1	0	0	1	6	5	0	0	2	2	1	1	4	1	1	2	2
501	1	2	1	1	26	2	3	1		2	2	2	1	9999	1	2	3	3	2		3	3	5	6	3	5	5	2	3	3	4	2	3	3	2	3	3	5	5	0	3	4	2	2	1	1	2	2	3
502	3	2	3	3	24	1	1	1		2	1	2	2	1	1	2	3	3	2		3	0	2	6	1	6	6	1	6	1	0	6	1	1	0	4	6	5	5	0	4	0	2	1	2	3	2	3	3
503	1	2	1	1	25	2	1	1		2	1	1	1	9999	1	2	3	3	2		1	1	5	5	0	5	6	1	5	2	4	4	1	0	0	1	5	4	4	1	4	4	1	1	1	3	2	3	6
504	1	2	1	1	23	1	1	1		2	1	2	1	9999	1	1	2	2	2		1	1	2	4	1	3	2	0	3	1	5	5	3	5	0	1	5	1	5	0	6	1	2	1	2	4	4	6	6
505	1	2	1	1	25	1	1	1		2	2	1	2	2	2	2	3	3	2		4	3	5	6	0	6	2	4	3	0	4	1	4	1	0	4	3	2	4	4	3	3	2	2	3	3	4	5	5
506	2	2	3	4	23	1	3	1		1	2	1	2	1	1	1	2	1	1		2	0	2	6	0	6	6	0	6	0	0	2	0	0	0	0	6	6	6	4	6	0	6	3	3	1	1	1	1
507	1	2	1	1	25	1	1	1		2	2	1	1	9999	1	2	3	3	1		4	5	5	6	0	6	5	4	5	4	4	5	4	4	3	4	5	5	5	4	5	4	2	2	1	3	3	4	5
508	1	2	1	1	24	2	1	1		2	2	2	1	9999	1	2	3	3	2		3	2	3	3	6	6	2	0	3	3	3	1	3	1	0	0	3	3	3	0	3	0	1	1	1	3	3	4	6
509	3	2	3	3	24	1	3	1		2	2	1		9999	1	1	1	1	1		4	5	5	6	0	5	6	5	6	0	0	6	5	0	0	0	6	6	0	0	5	0	6	6	6	1	1	1	1
510	1	2	1	1	24	2	1	1		2	1	2	1	9999	1	1	2	2	1		0	3	0	3	0	3	6	0	5	0	0	3	0	0	0	0	5	4	5	0	6	0	3	3	3	4	3	3	6
511	3	2	3	1	24	1	1	1		2	2	2	1	9999	1	1	2	3	2		3	2	2	6	0	6	4	0	6	0	0	5	0	0	0	2	5	2	6	0	6	0	3	1	1	2	2	6	4
512	1	1	2	2	34	2	2	1		2	1	2	2	2	1	2	3	3	2		3	3	3	6	0	6	6	0	6	0	2	5	0	0	0	0	6	4	5	0	5	0	2	2	3	3	3	5	5
513	1	2	1	1	26	2	1	1		2	2	2	1	9999	1	1	2	2	1		1	3	0	6	5	4	5	4	4	5	4	1	2	0	2	0	0	5	4	3	4	4	4	2	3	1	1	2	3
514	1	1	1	1	27	1	1	1		1	2	2	1	9999	2	1	2	2	1		4	2	4	4	0	3	2	2	3	1	1	2	3	1	0	1	3	3	2	1	2	2	3	4	4	2	2	2	2
515	1	2	1	1	25	1	1	1		1	2	2	1	9999	1	1	2	2	2		3	5	4	6	0	6	6	1	5	4	4	4	2	1	0	3	4	4	5	1	1	2	3	3	3	4	4	4	2
516	2	2	3	1	25	1	1	1		1	2	2	2	3	1	2	3	3	2		1	1	1	3	0	3	2	1	4	1	1	3	1	1	1	1	3	3	3	3	1	1	3	3	3	3	3	3	3
517	1	2	1	1	25	2	2	1		2	2	1		0	1	1	2	2	2		4	1	1	1	0	4	2	4	0	0	0	0	4	0	0	0	4	4	4	4	4	4	3	3	5	5	1	1	1
518	2	1	3	1	27	1	3	1		2	2	1	1	9999	1	2	3	3	1		2	4	0	6	0	6	6	0	6	0	0	6	0	4	0	0	6	6	6	0	6	0	3	1	2	2	3	2	4
519	2	2	3	1	31	1	1	1		2	2	2	2	1	1	1	1	1	1		5	5	5	6	0	6	6	3	5	0	2	2	1	1	0	0	5	4	5	0	4	1	5	5	5	3	3	3	4
520	1	2	1	1	28	2	1	1		1	2	2	2	1	1	2	3	3	2		3	1	3	6	0	6	5	1	6	0	0	6	0	2	0	2	6	6	6	0	6	5	1	1	1	2	3	3	4
521	1	2	1	1	25	2	3	1		2	2	2	2	1	1	2	3	3	1		1	3	2	6	3	6	6	0	6	1	1	6	1	0	0	1	6	5	6	0	6	0	2	3	2	2	2	3	3
522	1	2	3	3	29	2	1	1		1	1	1		9999	1	1	2	2	1		1	5	6	1	0	6	6	0	6	0	0	6	0	0	0	5	6	1	5	0	6	5	6	6	6	1	1	1	1
523	1	2	1	1	30	2	1	1		1	2	2	1	9999	1	1	1	2	2		3	3	3	4	5	5	4	4	5	5	5	4	5	4	4	5	4	4	5	3	4	6	3	5	4	3	2	4	5
524	1	2	9999	9999	27	2	1	1		1	2	2	2	1	1	2	3	2	2		4	3	0	6	0	5	5	0	6	0	1	2	0	0	0	0	4	4	4	1	4	4	1	1	2	2	2	1	4
525	1	2	2	9999	24	2	3	1		2	1	2	2	3	1	1	1	1	1		2	4	5	6	0	5	6	2	2	0	0	3	0	0	0	0	6	2	2	0	2	0	3	3	3	3	3	3	2
526	2	2	1	2	24	1	1	1		1	2	2	1	9999	1	1	1	1	2		1	1	0	6	0	6	6	0	6	0	0	6	0	0	0	1	6	5	6	0	5	1	4	4	3	1	1	3	1
527	1	1	1	1	29	2	1	1		1	2	2	1	9999	1	1	2	2	2		5	5	6	2	0	6	2	5	3	6	5	0	5	5	3	5	2	0	4	0	0	3	1	1	1	1	1	1	1
528	2	2	1	1	24	1	1	1		2	2	2	2	3	1	1	1	2	1		2	3	3	5	0	6	5	0	6	1	1	4	1	1	0	0	4	1	6	0	4	4	4	3	6	2	3	4	5
529	2	1	1	2	25	2	1	1		1	2	1	1	9999	2	1	2	2	2		1	1	0	2	0	6	1	1	6	0	0	2	0	0	0	0	6	6	6	0	4	0	2	3	2	3	2	3	3
530	2	2	1	1	32	2	3	1		1	2	2	2	4	1	1	1	1	1		6	3	6	3	3	6	6	6	4	6	6	4	6	4	6	6	6	0	2	6	4	0	6	6	6	1	1	1	1
531	2	2	1	1	24	1	1	1		1	2	2	2	2	1	1	1	1	1		3	1	1	0	0	2	1	1	0	0	0	4	1	1	0	0	6	6	6	0	5	3	3	4	3	3	2	4	4
532	1	2	9999	9999	27	2	1	1		1	1	2	1	9999	1	2	3	3	2		5	5	4	0	1	6	6	1	5	5	4	5	5	4	0	6	4	4	4	5	4	6	2	2	2	1	1	2	3
533	1	2	1	1	25	2	1	1		1	2	2	1	9999	2	2	3	2	1		5	5	2	5	0	6	0	1	6	1	1	3	1	2	0	2	5	2	4	0	5	5	3	3	3	1	2	5	3
534	1	2	1	1	29	2	1	1		2	2	1	2	2	1	1	1	3	1		1	0	0	3	0	2	2	0	0	0	0	2	0	1	0	1	2	3	1	1	1	2	2	3	3	3	3	3	4
535	3	2	1	2	25	2	3	1		1	2	2	2	2	1	1	1	3	1		5	5	5	3	3	6	5	3	5	6	6	0	6	2	2	3	4	3	5	2	0	5	2	1	2	1	1	2	6
536	1	2	2	1	26	2	3	1		1	1	2	1	9999	1	2	3	3	1		3	3	3	6	6	6	6	3	6	0	0	6	0	0	0	0	6	6	4	0	6	0	1	1	1	3	3	3	3
537	3	1	3	3	44	2	1	1		2	2	2	2	3	1	2	3	3	1		3	0	4	6	0	6	6	0	3	0	0	6	1	0	0	1	6	6	5	4	6	5	2	2	2	2	2	2	3
538	3	1	3	3	34	2	1	1		1	1	2	2	2	1	1	1	1	1		2	1	1	1	3	0	1	1	1	0	1	1	2	2	2	2	2	2	1	2	2	2	1	4	3	1	1	1	1
539	3	1	1	1	45	2	1	1		1	1	2	1	9999	1	1	1	3	1		3	2	6	6	0	6	6	0	6	0	0	3	0	1	0	0	5	5	4	0	2	0	3	3	4	2	1	2	1
540	3	1	3	3	25	1	1	1		1	1	2	2	1	1	1	1	1	1		3	1	1	0	1	1	1	0	1	1	2	1	1	1	2	1	2	2	1	1	1	2	3	2	2	1	2	2	2
541	3	1	1	1	36	2	1	1		1	1	2	2	2	1	2	3	3	2		5	4	5	2	3	0	1	1	1	4	4	5	2	3	6	4	3	3	3	3	4	5	3	3	3	2	3	4	5
542	1	1	1	1	26	2	1	1		1	1	2	2	1	1	1	2	2	2		5	5	5	4	0	6	6	4	5	0	2	5	4	3	0	6	4	2	0	2	4	6	2	3	3	1	2	3	5
543	3	1	3	3	33	2	1	1		1	2	1	2	2	1	1	1	1	1		5	6	5	6	5	6	6	5	6	6	6	2	4	4	4	6	4	4	4	6	5	5	6	6	6	6	3	3	3
544	1	1	1	2	30	1	1	1		2	1	2	1	9999	1	1	2	2	1		6	5	6	5	0	6	5	4	6	1	5	3	5	4	0	5	4	4	4	1	4	5	3	2	2	1	2	1	5
545	1	2	1	1	32	2	3	1		2	2	1	1	9999	1	1	1	1	1		3	3	3	3	0	3	2	3	3	1	1	0	4	3	3	3	3	3	3	3	3	3	6	3	6	1	3	3	1
546	1	1	1	2	33	1	1	1		2	1	2	2	2	1	1	2	3	1		3	2	3	3	0	3	2	1	3	1	1	3	1	0	0	1	3	2	3	1	1	0	3	3	2	2	2	2	3
547	1	2	1	1	26	2	1	1		2	2	2	2	1	1	2	3	3	2		5	5	5	6	5	6	5	4	5	2	3	4	3	4	0	5	4	1	5	4	3	2	1	4	2	1	1	3	4
548	1	1	1	1	31	2	3	1		2	1	2	2	2	1	2	3	1	1		6	6	6	6	6	6	6	6	6	6	6	6	6	6	6	6	6	6	6	6	6	6	6	6	6	6	6	6	6
549	1	1	3	1	26	2	1	1		1	2	1	1	9999	1	2	3	3	2		6	6	6	6	0	6	6	6	5	5	5	0	6	6	3	6	1	6	1	6	5	4	2	1	2	2	2	3	3
550	1	2	1	1	26	2	1	1		2	2	2	2	3	1	2	3	3	2		4	6	6	5	0	6	5	6	6	5	3	0	3	4	0	4	2	0	4	6	2	6	4	4	4	1	1	1	2
551	1	2	1	1	28	2	1	1		1	2	2	1	9999	1	2	3	3	2		5	5	5	3	0	2	6	3	5	0	0	6	1	1	0	1	5	6	6	0	6	6	1	1	1	2	2	3	4
552	1	2	1	1	26	2	1	1		1	2	2	2	1	1	1	1	1	1		5	4	5	6	2	6	5	3	6	4	4	5	2	3	2	3	3	3	4	0	2	2	4	3	4	2	2	2	3
553	1	2	1	1	28	2	1	1		2	2	2	2	2	1	1	1	3	1		6	6	6	1	1	6	6	6	5	5	2	1	6	6	1	6	2	2	2	6	1	4	2	1	2	3	3	3	3
554	1	2	1	1	26	2	1	1		2	1	2	1	9999	1	1	2	2	2		3	4	4	5	5	5	5	3	5	3	3	4	3	6	3	3	3	4	4	4	4	4	4	4	3	4	3	4	4
555	1	2	1	1	25	2	1	1		9999	1	1	1	9999	1	2	3	3	1		1	0	1	6	0	6	6	0	6	1	1	5	1	1	0	4	6	5	6	0	6	3	1	2	2	2	2	4	6
556	3	1	1	2	42	2	3	1		2	1	2	2	2	1	1	1	1	1		1	1	1	6	0	6	6	0	5	0	0	5	1	1	0	2	3	4	4	2	2	3	4	4	4	3	3	3	2
557	3	1	1	1	45	2	1	1		1	2	2	2	2	1	2	3	2	2		6	6	6	6	0	6	5	6	6	6	5	0	6	6	0	6	1	0	6	2	5	5	2	2	2	2	2	4	5
558	1	1	2	2	33	1	1	1		2	2	2	2	1	1	2	3	3	2		1	1	2	2	0	3	2	0	2	1	0	3	0	0	0	1	1	2	2	0	2	1	3	3	3	2	2	3	4
559	3	1	1	1	33	2	1	1		2	2	2	1	9999	1	1	2	2	2		6	5	5	3	0	6	5	4	5	6	5	3	4	0	1	6	4	4	6	4	1	6	3	4	4	2	2	2	2
560	1	1	1	2	35	1	1	1		2	1	2	1	9999	1	1	2	2	1		6	6	6	5	0	5	6	2	6	0	3	0	2	2	0	2	5	5	6	1	6	5	3	2	2	2	2	3	4
561	1	1	2	2	32	1	1	1		1	1	2	2	1	1	1	2	3	1		5	5	5	6	0	6	6	0	6	0	0	5	3	1	0	1	5	5	5	1	5	0	4	3	4	1	1	2	3
562	1	1	1	2	31	1	1	1		2	1	1	1	9999	1	1	1	1	1		3	3	3	1	0	3	2	2	2	2	2	0	2	2	1	1	1	1	1	2	2	3	3	2	2	2	2	2	3
563	1	1	1	2	31	1	1	2		2	2	1		9999	2	1	1	2	1		5	5	5	6	1	5	6	4	5	1	1	4	5	4	0	2	5	4	4	3	5	1	5	4	5	2	2	1	3
564	1	1	2	2	34	2	1	2		2	1	2	1	9999	1	1	1	1	1		5	5	6	5	2	5	5	3	5	4	5	2	5	5	3	5	3	2	4	2	4	3	3	2	2	1	2	3	4
565	2	1	1	1	32	2	1	1		2	2	1	1	9999	1	1	2	2	2		6	6	6	6	1	6	6	0	6	5	5	3	3	0	0	6	6	6	6	6	0	0	1	1	2	1	1	1	3
566	1	1	1	2	32	1	1	1		1	2	2	2	1	1	1	2	2	1		1	3	3	5	1	1	5	1	5	1	0	4	2	2	0	1	4	4	1	1	4	4	3	2	3	2	2	3	4
567	1	1	1	2	28	1	1	1		2	2	1		9999	1	1	2	3	2		5	5	5	5	0	6	6	1	5	0	0	1	4	2	0	2	5	5	5	2	2	3	4	5	5	2	2	2	3
568	2	1	3	1	31	2	3	1		2	1	1	1	9999	1	1	2	2	1		1	0	0	6	0	6	6	0	6	0	0	6	0	0	0	0	0	6	6	0	6	1	5	6	6	2	3	2	1
569	1	1	1	2	38	2	1	1		1	1	2	1	9999	1	2	3	3	2		1	3	2	5	0	2	0	0	5	0	0	5	1	5	0	1	6	6	6	0	5	4	2	2	3	1	1	2	5
570	1	1	1	2	26	1	1	1		2	1	2	1	9999	1	1	2	2	1		6	6	6	6	0	6	6	3	5	3	4	4	6	4	0	5	5	4	5	5	1	1	3	2	3	1	1	1	5
571	1	1	1	2	38	1	1	1		2	2	2	2	2	1	1	1	1	1		4	3	4	4	0	4	4	0	2	2	2	0	2	1	0	4	2	2	2	2	2	2	3	3	3	1	1	1	3
572	1	1	1	2	30	1	1	1		2	2	2	1	9999	1	1	2	2	1		5	5	5	4	1	6	5	1	6	0	0	5	1	1	0	5	6	5	5	3	3	2	4	5	4	1	1	3	4
573	1	1	1	2	34	1	1	1		2	1	1	1	9999	1	1	1	1	1		2	2	1	3	0	3	2	1	3	0	0	1	1	1	0	1	2	2	2	0	2	1	2	2	2	2	2	2	3
574	1	1	1	2	31	1	1	1		2	1	2	2	2	1	1	1	2	1		1	3	4	5	1	5	6	0	6	0	0	2	2	2	0	1	2	1	2	0	6	0	4	4	3	1	1	2	3
575	1	2	1	2	30	1	1	1		2	1	1	1	9999	1	1	1	1	1		5	5	1	6	0	6	6	4	5	4	4	4	3	0	0	1	5	3	4	1	4	4	6	5	5	3	2	2	3
576	3	1	3	3	31	1	1	1		2	2	2	2	2	1	1	1	1	1		4	6	6	5	0	6	5	4	4	5	3	1	3	3	0	2	4	4	4	2	3	1	5	4	4	1	1	1	2
577	3	1	3		37	2	1	2		2	1	2	1	9999	1	1	1	1	1		3	3	3	6	0	6	6	3	6	0	0	5	3	0	0	3	6	3	6	3	6	3	6	2	3	1	1	1	1
578	1	1	1	2	27	1	1	1		2	2	1	2	1	1	1	2	2	1		4	4	5	5	1	6	5	2	6	4	5	3	5	4	3	5	5	5	4	1	4	5	3	2	2	1	1	1	3
579	3	1	3	3	28	1	1	1		2	2	1	2	3	1	1	1	2	1		6	6	6	5	0	6	5	6	2	0	3	3	5	6	0	5	5	0	6	6	4	4	5	2	3	6	5	6	3
580	3	2	3	3	24	1	1	1		2	1	2	2	3	1	1	1	1	1		1	4	2	5	0	3	6	0	4	0	0	4	2	1	0	2	3	5	3	0	4	0	5	5	3	2	2	3	3
581	3	2	3	2	27	2	3	1		2	2	1	2	2	1	1	1	1	1		6	6	6	6	0	6	6	3	6	0	3	6	3	3	0	3	6	6	6	6	3	3	6	6	6	1	1	1	1
582	1	1	1	1	50	2	2	1		1	1	2	1	9999	1	1	2	1	1		5	6	6	6	0	6	6	0	6	3	3	0	1	1	0	6	5	5	6	5	4	3	1	1	1	1	1	3	3
583	1	1	1	2	36	1	1	1		2	2	2	1	9999	1	1	1	2	1		4	3	3	5	0	6	4	1	5	1	1	2	4	3	3	4	4	5	4	1	4	5	3	3	3	2	3	3	3
584	2	2	9999	9999	22	2	3	1		2	1	2	2	1	1	1	1	1	1		1	0	1	3	1	1	1	0	1	1	1	4	1	1	1	1	1	2	3	1	2	1	6	6	6	1	1	1	2
585	2	1	1	1	37	2	1	1		2	2	1	2	2	1	1	1	1	1		5	5	3	6	0	6	6	6	6	0	0	5	5	6	0	6	6	5	6	6	5	0	6	6	6	1	1	1	1
586	1	2	2	2	33	1	1	1		2	2	1	1	9999	1	1	1	2	1		3	5	5	5	0	6	6	2	6	0	0	6	0	1	0	0	5	5	5	2	5	5	2	4	5	5	2	2	2
587	3	1	3	3	25	1	1	1		1	2	1	2	2	1	1	1	1	2		1	2	1	3	1	6	6	0	5	0	0	5	1	0	0	1	4	3	4	0	3	1	4	6	4	2	2	2	4
588	1	1	2	2	33	2	1	1		2	2	2	2	2	2	2	3	3	2		1	0	2	3	0	3	2	0	3	0	0	6	0	0	0	0	6	6	0	1	6	1	2	2	2	3	3	4	4
589	3	2	3	2	24	1	1	1		2	2	2	1	9999	1	1	1	1	1		2	2	2	3	0	5	4	0	5	0	0	2	1	1	0	5	5	2	5	1	2	3	3	3	4	2	2	2	4
590	2	1	1	1	41	2	1	1		2	1	2	2	2	2	1	1	1	2		3	2	1	1	1	1	1	1	1	0	0	0	0	0	0	0	0	0	0	0	0	0	4	4	3	3	2	3	3
591	3	1	1	1	34	2	3	1		1	2	1	1	9999	1	1	1	1	1		1	0	2	1	0	1	2	1	0	0	1	3	1	0	1	1	1	1	0	1	2	0	5	5	5	5	2	5	2
592	1	1	1	1	28	2	2	1		1	2	2	1	9999	1	2	3	3	2		2	3	2	6	0	0	2	4	6	0	3	6	0	0	0	3	3	6	4	0	3	3	1	1	1	1	1	3	6
593	1	2	1	1	27	2	3	1		2	2	2	2	2	1	1	2	2	2		5	5	5	6	5	6	5	4	6	5	5	4	4	5	0	4	4	4	3	3	3	5	2	2	2	2	1	3	3
594	1	1	1	1	33	2	1	2		2	1	2	1	9999	1	1	1	1	1		3	3	4	5	3	6	6	3	3	3	2	2	2	3	0	4	3	3	4	1	2	2	4	4	4	4	3	4	4
595	1	1	1	1	28	2	3	1		2	2	2	2	2	1	1	2	3	1		3	5	6	6	0	6	4	4	0	5	1	0	1	2	1	1	2	2	0	1	1	1	3	2	2	2	2	3	1
596	1	2	1	1	27	2	1	1		2	2	1	2	3	1	1	1	1	1		5	5	5	5	5	6	5	6	3	4	3	3	4	3	4	4	4	4	4	4	4	4	6	6	6	1	1	1	1
597	1	1	1	1	29	2	3	1		2	2	2	2	2	1	2	3	3	2		0	0	6	3	0	6	5	0	4	2	1	3	0	0	0	2	3	2	6	1	6	2	3	3	4	2	2	2	4
598	3	1	3	3	30	1	1	1		2	1	2	2	2	1	1	1	1	1		5	5	5	6	0	6	6	1	4	4	0	6	3	0	0	4	6	5	6	0	5	5	6	6	6	1	1	1	1
599	2	1	1	1	47	2	3	1		2	1	2	2	2	1	1	1	1	1		1	1	1	1	1	1	1	1	1	1	1	1	1	1	1	1	1	1	1	1	1	1	3	3	3	3	1	1	2
600	2	1	1	1	36	2	3	1		2	2	2	1	9999	1	1	2	2	2		1	1	0	1	0	1	2	1	0	2	2	2	1	1	2	1	1	2	1	1	1	1	2	4	4	4	3	3	3
601	1	1	1	1	27	2	1	1		2	1	2	2	1	1	1	1	1	2		6	6	6	6	0	6	6	6	6	6	6	1	6	6	0	6	1	1	0	6	6	6	5	5	5	5	5	4	4
602	2	2	1	1	36	1	1	1		2	1	2	1	9999	2	1	1	1	1		6	6	6	5	5	6	5	6	1	6	6	0	6	6	6	5	4	6	6	6	5	6	6	6	6	5	1	1	1
603	1	1	1	1	37	2	3	1		2	1	1	1	9999	1	1	1	1	1		1	3	1	1	1	1	2	0	4	0	0	3	0	0	0	0	1	1	1	0	4	0	4	3	4	2	2	3	3
604	1	2	3	4	26	2	3	1		1	1	2	1	9999	1	2	3	3	2		3	1	1	6	1	6	5	1	3	3	3	4	1	1	0	4	6	4	4	0	0	3	1	1	1	1	1	3	4
605	2	1	3	4	25	2	1	1		1	1	2	2	2	1	1	1	2	1		3	3	2	6	3	6	6	4	6	3	6	6	4	4	5	4	4	5	4	4	5	5	4	4	4	2	2	4	1
606	2	2	1	1	30	2	1	1		2	2	2	2	2	1	2	3	3	1		5	5	5	5	5	5	5	5	5	5	5	5	5	5	5	5	5	5	5	5	5	5	1	1	1	1	1	2	2
607	2	1	1	9999	46	2	1	2		2	2	2	2	4	1	1	1	1	1		3	3	3	3	3	3	2	3	3	3	3	3	3	3	3	3	3	3	3	3	3	3	2	2	2	2	2	2	2
608	2	1	1	1	38	2	1	1		1	1	2	2	2	1	1	1	1	1		3	3	3	6	5	6	6	4	6	4	4	6	4	4	4	4	4	3	6	4	1	6	5	4	5	1	1	1	2
609	2	1	1	1	48	1	1	2		1	2	2	1	9999	1	1	2	2	1		3	0	3	0	1	3	0	3	0	2	2	1	0	0	3	0	3	3	1	0	2	0	3	3	2	3	2	1	1
610	2	1	1	1	56	2	3	1		1	1	2	1	9999	1	2	3	3	1		5	0	0	6	0	0	0	0	6	0	2	6	0	2	0	0	6	4	6	0	6	6	4	5	4	3	3	4	5
611	2	1	1	1	40	2	1	1		2	2	2	2	1	1	2	3	3	2		1	0	1	6	0	6	6	0	6	0	0	2	0	0	1	1	1	1	1	1	1	1	3	2	2	2	3	6	1
612	2	1	2	2	32	1	1	1		2	2	2	2	3	1	1	1	1	1		6	5	6	5	0	6	6	4	6	4	5	4	6	5	0	4	5	5	6	1	2	0	6	4	4	1	1	1	1
613	2	1	1	1	35	2	1	2		2	2	2	2	2	1	1	1	1	1		6	6	6	3	1	3	2	6	1	5	6	0	6	6	6	6	3	0	2	6	2	3	6	3	6	1	1	1	1
614	2	1	1	1	35	2	3	2		2	2	1	1	9999	1	1	1	1	1		6	6	5	4	0	6	6	2	6	4	6	1	6	4	1	1	2	2	2	6	0	0	6	6	6	1	1	1	1
615	3	1	2	2	40	1	1	2		2	1	2	1	9999	1	1	2	2	1		3	1	1	6	0	1	6	0	6	0	0	5	0	0	0	0	5	5	6	1	6	0	3	3	3	4	3	3	2
616	1	1	2	2	46	2	1	1		1	1	2	1	9999	1	1	1	1	1		3	3	5	5	0	5	6	0	5	0	0	5	0	1	0	3	6	5	5	0	5	1	5	5	5	2	2	2	2
617	1	1	3	2	34	1	1	1		2	2	2	1	9999	1	1	1	2	1		5	3	1	6	0	6	6	1	6	4	4	5	3	2	0	2	5	1	6	1	5	1	4	4	2	1	1	1	5
618	3	1	1	1	38	2	3	2		2	1	2	2	2	1	2	3	3	2		5	5	5	5	5	5	5	5	5	5	5	5	5	5	5	5	5	5	2	5	5	5	1	1	1	2	2	2	2
619	2	4	1	1	34	2	3	1		2	1	2	2	2	1	1	1	1	1		2	2	0	6	0	6	6	0	6	0	0	6	0	0	0	1	6	6	6	0	5	0	3	3	3	2	2	1	1
620	2	1	2	2	36	1	1	2		2	2	2	1	9999	1	1	1	1	1		5	5	6	6	0	6	6	0	6	0	0	4	4	0	0	6	6	6	6	0	6	0	3	4	3	1	1	1	1
621	1	1	2	2	45	1	1	1		2	2	2	2	2	1	1	1	1	1		6	5	5	6	0	6	6	1	6	0	0	1	2	1	0	0	6	6	6	4	4	1	3	4	4	2	1	2	3
622	1	2	2	2	26	2	1	1		2	2	2	1	9999	1	1	1	2	1		6	6	6	5	3	6	4	5	5	4	6	3	6	4	4	6	5	2	5	6	3	5	3	4	5	3	2	3	3
623	1	1	1	2	32	1	1	1		2	2	2	2	1	1	2	3	3	2		3	5	2	4	1	6	5	0	5	0	0	1	1	0	0	1	1	1	2	0	2	2	3	3	2	1	2	3	5
624	1	1	1	2	34	1	1	1		2	1	1	2	2	1	1	1	1	1		6	6	6	5	3	6	6	3	6	6	0	0	6	6	0	6	6	6	5	0	1	6	6	3	6	1	1	3	4
625	2	2	1	1	23	2	1	1		1	2	2	2	2	1	1	2	2	2		3	3	1	6	1	6	6	0	6	1	0	5	1	1	0	2	5	6	6	1	2	1	2	4	3	2	2	1	3
626	2	1	1	1	43	2	3	1		2	2	2	2	3	1	1	2	2	1		0	0	0	0	0	0	0	0	0	3	0	3	0	0	3	0	0	0	0	0	3	3	6	6	6	3	3	3	3
627	1	1	1	2	34	1	1	1		2	1	1	1	9999	1	2	3	3	2		5	6	3	6	0	6	6	1	5	0	0	2	1	0	0	2	5	6	6	0	5	0	2	1	5	2	2	5	4
628	1	1	1	2	37	1	1	1		2	1	2	2	1	1	1	1	2	2		3	3	3	3	0	3	2	1	2	0	0	0	3	2	0	2	2	2	3	2	2	1	3	4	5	2	3	3	2
629	2	2	1	3	28	2	3	1		2	2	2	2	3	1	2	3	3	2		3	3	6	3	0	6	6	3	6	0	0	3	3	5	0	5	5	5	6	4	6	5	3	2	2	3	3	3	2
630	2	1	1	2	28	2	3	1		2	2	2	2	3	1	2	3	3	2		6	5	6	6	0	6	0	0	6	0	0	0	6	6	0	0	0	0	3	0	2	1	2	6	3	3	1	1	1
631	1	1	3	1	26	1	1	1		2	1	2	1	9999	1	1	1	1	1		6	6	6	5	0	6	4	4	5	2	2	1	6	5	0	6	3	3	3	3	2	2	3	3	3	2	2	3	2
632	1	1	3	1	30	2	3	1		2	2	2	2	1	1	1	2	2	1		6	6	6	5	1	6	4	5	6	5	5	1	6	6	2	5	5	4	5	4	5	5	3	2	2	1	1	1	3
633	1	1	1	2	31	1	1	1		2	1	2	1	9999	1	1	1	2	1		6	5	5	5	1	5	5	3	4	5	2	2	6	5	0	4	4	2	4	6	3	2	4	3	4	5	5	6	4
634	1	1	1	2	30	1	1	1		2	1	2	1	9999	1	1	2	2	1		3	2	4	5	1	4	5	2	5	0	2	4	2	1	0	1	5	5	4	4	5	1	3	2	4	2	2	3	4
635	1	1	3	4	46	2	1	1		2	2	2	1	9999	2	2	3	3	2		2	1	1	0	0	0	2	2	0	1	2	1	0	0	0	2	3	3	6	2	1	1	1	1	1	1	2	4	4
636	1	2	1	1	27	1	1	1		2	1	2	1	9999	1	2	3	3	2		5	5	6	3	2	6	2	0	2	1	6	0	2	0	0	3	3	2	4	0	3	0	3	4	4	2	2	4	4
637	1	2	1	1	27	1	1	1		1	2	2	2	2	1	1	1	1	2		6	6	6	5	0	6	6	6	5	5	5	0	6	5	0	6	0	0	6	0	4	6	3	2	3	1	2	2	3
638	1	1	1	1	26	2	1	1		1	1	2	1	9999	1	1	2	2	1		4	3	3	4	0	4	4	3	3	1	2	2	2	2	0	1	1	1	2	0	1	4	4	4	4	2	2	3	4
639	1	2	1	1	25	1	1	1		1	1	2	1	9999	1	2	3	2	1		3	4	6	6	3	6	6	2	6	3	3	5	3	2	2	2	5	5	5	2	5	3	3	3	3	1	1	1	4
640	3	1	1	3	44	2	1	1		2	1	2	2	3	1	2	3	3	1		0	0	0	0	0	1	1	0	0	1	0	1	1	0	1	0	1	0	0	1	1	1	1	1	1	1	1	2	2
641	2	4	1	2	33	1	1	1		1	2	1		9999	1	1	2	2	2		3	5	5	5	5	5	5	5	2	3	4	4	5	5	4	5	5	4	5	3	4	5	6	6	6	1	1	1	1
642	2	4	1	1	28	2	3	1		2	2	2	2	2	1	1	2	1	1		6	6	6	0	6	6	5	0	4	5	5	0	6	5	0	6	3	3	5	1	1	5	4	5	5	1	1	1	1
643	1	1	3	1	35	2	1	2		2	2	2	1	9999	1	2	3	3	2		1	1	3	3	0	2	2	0	3	0	0	1	1	2	1	1	1	1	1	1	1	1	3	3	3	3	3	3	3
644	1	1	1	1	29	2	3	1		1	1	2	2	2	1	1	1	1	1		6	6	6	6	5	6	5	6	3	6	5	1	6	4	0	5	4	4	4	1	0	6	3	3	2	1	1	1	1
645	1	1	1	2	28	2	1	1		2	2	1	2	1	1	1	1	3	1		0	0	3	6	1	5	5	0	6	1	0	3	0	0	0	2	2	0	0	0	6	2	2	2	2	1	1	4	3
646	1	2	1	1	27	2	1	1		2	2	1		0	1	1	2	2	2		3	3	0	6	0	6	5	0	6	0	0	5	0	1	0	1	6	6	6	0	6	2	2	2	2	2	2	2	6
647	1	2	1	1	26	2	1	1		1	2	2	2	1	1	1	1	1	1		5	4	3	4	1	5	5	1	5	2	2	3	1	2	1	2	3	3	3	1	3	2	5	3	3	2	2	2	3
648	1	1	1	1	30	2	1	1		2	1	1	2	1	1	1	1	3	1		6	6	6	3	1	6	2	6	2	1	1	1	6	3	1	3	2	0	3	4	5	3	3	3	3	3	3	3	3
649	1	1	1	1	49	2	1	1		2	2	1	1	9999	1	1	1	1	1		0	0	0	0	0	6	6	0	5	0	0	6	0	0	0	0	6	6	6	0	6	0	6	6	6	1	1	6	1
650	1	2	1	1	24	2	1	1		2	2	2	1	9999	1	2	3	3	2		3	6	6	2	1	6	6	4	3	3	6	3	6	3	1	6	0	0	2	0	0	1	1	1	2	3	2	4	3
651	1	2	1	1	26	2	1	1		1	2	2	1	9999	1	1	1	3	2		3	1	0	6	0	6	6	0	6	0	2	6	4	5	0	0	6	6	6	2	6	0	2	2	2	2	2	2	4
652	2	1	1	2	40	1	1	2		2	1	2	1	9999	1	1	2	1	1		2	6	6	6	0	5	2	4	3	1	1	3	1	1	1	1	4	4	3	1	1	1	4	3	3	1	1	1	1
653	1	2	1	1	25	2	1	1		2	1	2	1	9999	1	1	2	3	2		5	4	4	6	0	6	6	1	3	1	6	3	4	5	0	6	5	5	2	1	3	4	2	2	3	4	3	5	3
654	1	1	1	2	48	2	1	1		2	1	2	1	9999	1	1	1	2	1		1	3	0	6	0	6	6	0	6	0	0	5	4	0	0	0	5	6	5	0	5	0	3	3	3	3	5	4	3
655	1	1	1	1	50	2	1	1		2	2	2	2	2	1	2	3	3	2		3	3	3	3	0	3	2	3	3	0	3	1	3	3	0	3	0	2	3	1	0	3	1	1	1	2	2	2	2
656	1	1	1	2	48	2	3	1		1	2	2	2	1	1	1	2	2	1		1	3	1	1	0	2	1	0	0	0	0	0	0	0	0	0	0	0	0	0	0	0	1	1	1	1	1	1	2
657	1	1	1	2	50	2	1	1		1	2	2	2	2	2	2	3	3	2		0	1	1	3	0	3	1	2	6	1	2	6	0	0	2	4	2	5	4	4	4	2	1	1	1	3	2	5	4
658	1	1	2	2	32	2	1	1		2	1	2	2	1	1	2	3	3	1		3	3	3	3	0	3	2	0	3	0	0	3	0	2	0	1	3	3	3	0	0	1	1	1	2	1	1	1	3
659	3	1	1	2	48	1	1	1		1	1	2	1	9999	1	1	1	1	1		5	6	5	6	0	0	6	0	6	0	0	5	0	0	0	0	6	5	6	0	6	0	3	3	3	3	2	2	2
660	1	1	3	3	70	2	1	2		1	1	2	1	9999	1	2	3	3	1		1	1	3	6	3	6	6	3	6	3	3	6	3	3	3	3	6	6	6	3	6	5	1	1	1	1	1	2	3
661	1	1	1	1	33	2	3	1		2	2	2	1	9999	1	1	1	1	1		0	1	0	6	0	1	6	6	5	0	0	6	0	0	0	1	6	5	6	0	6	0	3	3	3	2	2	4	4
662	1	1	1	1	49	2	1	1		2	1	2	2	1	1	1	2	2	2		2	2	2	1	2	1	2	2	1	2	2	2	1	1	2	2	2	2	2	2	1	2	2	2	3	3	3	2	3
663	1	1	1	1	32	2	1	1		2	2	1		9999	1	1	1	1	1		3	5	3	0	5	0	0	2	1	2	2	5	3	5	6	3	2	3	1	6	0	5	4	5	5	2	2	1	1
664	1	2	1	1	25	2	1	2		2	1	2	1	9999	1	2	3	3	2		4	3	5	6	5	5	6	1	5	1	0	5	1	5	0	4	5	5	5	0	2	4	1	2	3	5	3	5	3
665	1	2	1	1	28	2	1	1		1	2	2	1	9999	1	1	2	2	2		5	5	5	6	6	6	6	5	5	3	4	4	5	5	1	5	0	0	1	3	4	3	2	1	2	1	1	3	6
666	1	2	1	1	31	2	3	1		1	2	2	1	9999	1	1	1	3	1		6	6	6	6	0	6	6	5	6	0	0	6	6	6	0	4	6	6	6	6	5	5	3	3	2	1	1	1	1
667	1	2	1	1	27	2	1	1		1	2	2	2	3	1	1	2	2	1		6	5	6	6	0	6	6	5	5	5	5	1	5	3	0	3	5	5	5	5	4	4	3	2	3	2	2	2	4
668	1	1	1	1	29	2	2	1		2	2	2	1	9999	1	2	3	3	2		2	1	1	6	0	6	6	0	5	1	1	5	0	0	0	1	5	5	6	0	6	4	2	1	2	2	2	3	4
669	2	2	1	1	24	2	2	1		2	1	2	2	1	1	1	2	2	2		3	3	5	5	5	6	5	4	6	3	5	3	3	2	1	4	6	6	4	3	5	5	3	4	3	2	4	2	3
670	1	1	3	1	31	2	3	1		2	1	2	2	2	1	2	3	3	2		6	6	6	6	6	6	6	6	6	6	6	6	6	6	6	6	6	6	6	6	6	6	2	2	2	2	2	2	2
671	1	1	3	1	30	2	1	1		1	2	2	2	3	1	2	3	3	2		5	5	5	6	0	6	6	3	4	0	0	2	1	1	0	4	5	5	3	0	6	0	3	5	5	4	4	5	4
672	1	1	3	1	31	2	1	1		2	2	2	1	9999	1	2	3	3	1		1	1	2	2	3	3	2	2	2	2	3	2	2	3	3	2	2	1	2	3	2	2	3	3	3	3	3	2	2
673	1	1	2	2	32	2	1	1		2	2	2	1	9999	1	2	3	3	2		5	5	5	6	3	6	6	5	6	1	5	1	6	4	0	6	5	5	6	5	3	0	3	3	3	2	2	2	3
674	1	1	1	1	27	2	1	1		2	2	2	2	1	2	2	3	3	1		6	0	2	6	0	6	6	0	6	0	4	6	1	0	0	6	6	2	6	0	5	1	1	1	2	2	2	3	3
675	2	1	3	3	46	2	3	1		2	2	2	1	9999	1	2	3	3	2		0	0	3	6	0	6	6	0	6	0	0	6	0	0	0	1	6	6	6	0	6	3	3	3	3	3	3	4	4
676	2	1	3	1	39	2	1	1		1	2	2	1	9999	1	1	2	3	1		1	1	2	1	2	1	2	2	2	2	2	2	2	2	2	2	1	1	1	1	1	1	2	2	2	2	2	4	3
677	2	1	1	2	33	2	1	1		2	2	1	2	2	1	1	1	1	1		5	5	2	6	3	6	6	0	6	0	0	6	0	0	0	1	6	6	6	0	5	5	2	3	2	1	1	1	1
678	2	1	1	2	32	1	1	1		2	2	2	1	9999	1	2	3	3	2		3	3	3	6	0	6	6	0	6	0	0	6	0	0	0	1	6	6	6	0	6	6	1	1	1	1	2	5	6
679	2	1	1	2	43	2	1	1		2	2	2	2	2	1	2	3	3	2		0	1	1	6	0	1	6	0	6	0	0	6	0	0	0	0	6	6	6	0	6	0	2	2	2	2	2	2	3
680	2	1	1	2	49	2	1	1		2	1	1	1	9999	1	1	1	1	1		0	0	1	2	0	1	1	0	6	0	0	6	0	0	0	1	6	4	5	0	4	0	3	3	4	2	5	5	3
681	2	4	3	1	31	1	1	1		1	2	2	1	9999	1	1	1	2	1		3	5	4	6	0	6	0	0	6	0	0	4	0	0	0	0	6	6	6	0	5	0	5	5	5	3	3	3	3
682	1	2	1	1	29	2	1	1		2	1	2	2	1	1	1	1	1	1		3	4	3	6	0	6	5	5	6	1	4	3	1	1	0	4	5	3	6	0	5	5	2	2	3	3	2	2	2
683	1	1	1	1	30	2	1	2		1	1	1		9999	1	1	2	3	1		3	4	5	6	0	6	5	0	5	0	0	6	1	1	0	1	4	4	6	0	4	1	4	4	4	1	1	1	1
684	2	1	1	2	33	2	1	1		1	1	1	1	9999	1	1	2	3	2		1	3	3	3	0	1	2	0	2	0	0	2	0	0	0	0	2	3	1	0	2	0	2	2	2	1	1	1	1
685	2	1	1	2	39	2	3	1		2	1	2	1	9999	1	1	1	2	1		3	0	2	2	3	3	6	0	6	0	2	6	4	3	3	4	4	5	4	3	4	4	2	2	3	1	1	1	1
686	2	1	1	2	34	1	1	1		2	1	1	1	9999	1	2	3	3	2		5	2	3	6	3	3	6	3	6	3	3	6	3	3	3	3	6	6	6	3	6	5	2	2	3	1	1	1	2
687	3	1	1	2	44	2	1	1		2	1	2	1	9999	1	1	1	1	1		1	1	1	2	1	1	2	0	2	0	0	2	1	0	1	1	2	1	2	0	1	2	2	2	2	3	3	2	4
688	3	1	1	2	37	2	3	1		2	1	1	2	1	1	1	1	2	1		1	0	0	6	0	1	6	0	6	3	3	6	0	0	0	0	6	5	5	0	5	2	4	5	4	2	2	3	2
689	3	1	1	2	47	1	1	1		2	1	1		9999	1	1	2	2	1		0	0	1	6	0	0	6	0	6	0	0	6	0	0	0	0	0	0	6	0	6	6	3	3	3	1	1	1	2
690	1	2	1	1	25	1	1	1		2	1	2	2	3	1	2	3	3	1		6	5	6	6	0	6	6	6	3	3	6	0	6	3	0	5	2	6	0	0	5	2	6	2	6	1	1	1	5
691	1	1	2	2	30	2	1	2		2	1	2	2	2	1	1	1	1	1		5	3	3	6	3	6	6	1	3	1	0	3	1	3	0	0	4	2	5	0	3	2	6	3	6	1	1	3	5
692	1	2	1	1	25	2	1	1		2	2	2	2	2	1	1	1	1	2		5	5	6	5	0	6	6	4	5	2	5	2	5	5	1	2	2	3	2	0	2	2	5	4	4	1	2	2	3
693	9999	1	1	1	30	2	2	1		2	2	2	1	9999	1	2	3	3	2		5	5	6	6	0	6	4	0	4	0	0	4	4	4	0	4	4	0	6	0	6	4	1	1	1	5	5	5	6
694	1	2	1	1	25	2	1	1		1	2	2	2	3	1	1	2	3	1		3	3	3	5	0	6	6	3	5	0	0	5	2	1	0	3	5	5	4	1	5	4	1	1	1	1	1	1	6
695	1	2	1	1	25	2	3	1		2	2	2	2	2	2	2	3	3	2		3	4	5	6	0	6	2	0	5	2	3	6	1	2	0	2	4	5	4	0	3	2	1	2	2	1	1	1	2
696	3	1	1	1	30	2	3	1		2	2	2	1	9999	2	1	1	2	2		1	1	0	6	0	6	6	0	6	0	0	5	0	0	0	0	5	1	6	0	6	5	1	1	1	2	3	3	3
697	1	2	2	9999	25	2	3	1		2	1	2	2	2	1	1	1	2	1		1	0	0	3	0	6	6	0	6	0	1	2	0	0	0	0	3	4	4	0	4	0	2	2	2	5	5	5	6
698	1	2	1	1	29	2	1	1		2	1	1		9999	1	1	1	1	1		3	4	3	6	3	6	6	1	6	4	4	4	4	4	5	5	4	5	5	5	5	5	6	2	6	1	1	1	3
699	1	2	3	1	27	2	3	1		2	2	2	2	2	1	1	1	2	1		2	2	2	2	2	2	2	2	2	2	2	2	2	2	2	2	2	2	2	2	2	2	3	3	3	3	3	3	3
700	1	1	1	1	27	2	3	1		2	1	2	1	9999	1	2	3	3	2		2	4	0	6	0	6	6	1	6	2	6	5	0	2	0	0	3	6	6	0	6	3	2	1	4	2	3	5	6
701	1	1	1	1	24	1	1	1		2	1	2	2	3	1	1	1	2	1		5	5	5	6	0	6	5	3	6	0	1	5	0	2	0	5	5	5	5	1	3	5	3	4	5	1	2	2	2
702	1	1	1	2	27	2	1	1		2	1	2	2	1	1	2	3	3	2		5	3	5	3	6	5	4	6	5	4	6	5	6	4	4	5	4	4	5	4	3	3	2	2	2	2	2	2	2
703	1	4	1	4	29	2	1	1		2	2	2	2	2	1	1	1	2	1		5	6	5	5	1	6	4	6	0	3	0	0	4	4	0	3	4	2	2	6	0	3	4	2	5	1	1	1	1
704	1	2	1	1	25	2	3	1		2	1	2	1	9999	1	1	2	2	1		3	5	4	5	0	6	6	4	6	0	1	5	3	3	0	1	1	1	5	0	2	6	3	5	6	1	2	3	2
705	1	1	3	9999	35	2	1	1		2	2	2	1	9999	1	2	3	3	2		1	1	3	3	0	3	6	0	5	1	1	5	1	1	0	3	3	2	3	0	3	3	1	3	1	2	4	3	3
706	1	1	1	1	30	2	1	1		2	2	2	1	9999	1	1	2	2	2		5	3	3	6	1	6	6	3	5	3	3	4	2	0	0	3	5	5	5	0	5	5	2	3	3	2	1	1	2
707	1	2	1	1	30	2	1	1		2	2	2	1	9999	1	2	3	3	2		1	1	5	6	0	5	6	0	6	0	0	6	1	3	0	1	5	6	6	0	6	1	1	1	1	1	1	2	6
708	1	1	1	1	29	2	1	1		2	1	2	2	1	1	1	2	2	1		1	1	3	6	0	6	6	0	6	2	2	6	0	4	0	3	6	6	5	0	6	0	3	3	3	3	3	3	3
709	1	1	1	1	32	2	3	1		2	2	2	2	2	1	1	2	2	1		4	4	4	3	1	4	4	5	5	3	5	1	5	5	1	2	3	2	5	5	4	1	2	2	2	1	1	1	3
710	1	1	1	1	24	2	1	1		1	2	2	2	2	1	2	3	3	2		4	6	3	0	0	4	4	0	6	4	4	6	3	1	0	4	6	6	6	4	5	5	2	4	1	1	2	2	3
711	2	1	1	1	32	2	1	1		2	2	2	2	2	1	2	3	3	2		6	6	6	6	1	6	6	6	6	0	6	0	6	6	0	6	6	1	6	6	6	3	3	3	3	1	1	1	3
712	1	1	1	1	34	2	1	1		2	2	1	2	4	1	1	1	1	1		5	6	0	2	6	6	6	5	5	0	1	2	2	2	0	6	3	6	5	6	3	6	6	6	6	1	1	1	1
713	1	4	1	1	28	1	1	1		2	1	2	2	1	1	2	3	3	2		1	1	1	1	1	1	1	1	1	1	1	1	1	1	1	1	1	1	1	1	1	1	2	2	2	2	2	2	2
714	3	2	3	9999	45	1	1	1		1	2	2	1	9999	2	2	3	3	2		3	1	0	5	0	4	5	0	5	2	4	5	0	3	0	5	5	3	5	0	6	5	2	2	2	3	2	3	4
715	2	1	1	1	30	2	1	1		2	2	2	1	9999	1	2	3	3	1		3	4	1	6	0	6	6	2	6	1	0	6	1	0	0	1	5	3	6	0	6	0	1	2	2	1	4	3	6
716	1	2	1	1	26	2	3	1		2	1	1	2	1	1	1	1	2	1		3	3	3	6	0	6	5	3	5	0	0	4	3	0	0	3	0	3	6	0	5	1	4	5	5	2	2	4	4
717	1	1	1	1	26	2	1	1		2	2	1	2	2	1	1	1	3	1		5	5	5	4	3	5	5	5	5	4	3	1	4	3	1	6	3	1	3	1	4	5	2	3	2	1	1	1	3
718	1	2	1	2	25	2	1	1		1	2	2	2	4	1	2	3	1	1		4	6	6	6	3	5	2	3	3	3	4	3	3	3	4	3	3	2	2	2	2	3	4	3	4	2	1	2	1
719	1	1	1	1	30	2	2	1		2	1	2	1	9999	1	2	3	3	2		3	4	5	6	0	6	6	0	6	4	4	3	0	1	0	1	2	2	3	0	6	4	2	2	3	4	4	3	3
720	1	2	1	1	27	2	1	1		1	2	2	1	9999	1	1	1	2	1		1	5	0	6	0	6	6	0	6	3	2	3	0	2	0	1	5	6	5	0	6	5	4	3	4	2	2	5	2
721	1	1	2	2	33	1	1	1		1	1	2	1	9999	1	2	3	3	2		3	2	3	6	3	4	4	0	2	0	0	3	3	0	3	1	4	4	4	4	4	4	1	2	3	4	4	4	4
722	1	2	2	2	25	1	1	1		1	1	2	2	1	1	1	2	2	1		2	3	2	6	0	4	6	0	5	1	2	3	1	0	0	1	5	3	5	0	4	0	3	3	2	3	3	2	1
723	2	1	1	2	27	2	2	1		2	2	2	2	2	1	1	1	1	1		1	5	3	1	0	4	6	0	6	0	3	6	0	4	0	4	6	6	6	0	2	0	6	5	5	1	2	1	2
724	2	1	1	2	52	1	1	2		1	2	2	1	9999	2	2	3	3	2		6	5	6	3	0	3	6	5	6	0	0	6	2	0	0	0	0	0	0	4	1	1	3	3	3	2	1	2	5
725	2	1	1	2	28	1	1	1		2	2	2	2	2	1	1	1	1	2		6	6	6	0	6	3	6	3	6	0	6	0	0	3	6	3	5	0	5	6	3	6	4	4	4	1	1	1	4
726	2	1	1	2	47	1	1	1		2	2	2	2	2	1	1	2	3	1		3	2	3	0	0	1	2	0	2	0	2	2	2	2	2	2	2	2	2	0	2	3	3	3	2	3	3	2	2
727	1	1	2	2	32	1	1	1		2	1	2	2	2	1	2	3	3	2		6	5	5	5	0	6	5	5	5	1	1	2	6	4	0	5	5	2	3	2	5	1	3	3	3	1	2	2	5
728	1	1	2	1	33	2	3	1		1	2	2	1	9999	1	1	1	1	1		5	5	5	4	0	4	4	2	4	2	0	2	2	3	2	3	3	4	4	2	3	4	4	5	5	3	5	5	3
729	2	1	1	2	52	1	1	1		2	1	2	2	4	1	1	1	1	1		6	5	5	6	0	6	6	3	5	0	0	5	5	1	0	1	1	5	6	1	0	1	4	5	5	2	2	3	2
730	2	1	1	2	47	1	1	1		2	1	2	2	3	1	1	1	2	1		0	0	0	6	0	0	6	6	6	0	0	6	0	0	0	0	6	6	6	0	6	0	3	4	5	1	1	3	5
731	2	1	1	2	29	1	1	1		1	2	2	2	2	1	1	2	2	1		6	5	5	6	0	6	6	4	6	4	4	4	6	6	0	0	5	5	5	5	4	2	4	4	4	1	1	1	1
732	2	1	2	2	25	1	1	1		2	1	2	1	9999	1	1	1	1	1		3	4	3	3	3	3	2	2	4	3	4	3	3	3	3	3	2	3	4	3	3	3	3	3	3	4	3	3	3
733	2	4	3	2	30	1	3	1		2	1	2	1	9999	1	1	1	3	2		2	1	2	3	3	0	2	1	3	1	4	4	6	6	4	4	5	4	4	4	3	3	1	1	2	2	1	2	1
734	1	2	2	2	27	1	1	1		1	1	1	1	9999	1	2	3	3	1		3	4	5	4	3	3	2	2	2	3	4	3	3	2	2	3	4	3	3	4	4	4	1	2	3	3	3	3	2
735	3	1	3	1	30	2	3	1		1	1	1	1	9999	1	1	1	1	1		4	5	6	6	6	3	4	5	5	6	5	5	5	5	5	5	4	4	5	4	4	4	6	6	6	6	6	6	6
736	2	1	3	1	29	2	3	2		2	2	2	1	9999	1	2	3	3	1		3	3	2	3	2	2	2	3	2	3	1	0	0	0	0	0	0	0	1	0	1	0	2	2	3	2	1	1	3
737	3	1	1	2	48	1	1	1		2	1	2	2	3	1	1	1	1	1		5	5	6	5	0	6	6	3	6	0	0	5	5	3	0	5	5	3	3	0	5	0	5	5	5	6	5	6	6
738	2	1	1	2	52	1	3	1		2	1	2	2	3	1	1	2	2	2		0	0	1	0	5	0	2	0	0	4	2	3	1	4	4	3	2	2	4	3	0	4	3	3	4	4	4	4	4
739	2	1	1	2	38	1	1	1		2	1	2	2	2	1	1	1	3	2		3	2	6	6	0	6	6	0	6	0	0	3	1	2	0	1	4	6	6	0	4	0	3	2	2	2	3	3	6
740	2	1	1	2	50	1	1	1		2	2	2	2	2	1	1	2	2	1		6	6	4	6	1	6	6	0	6	2	2	4	4	2	0	0	6	6	5	0	4	0	6	6	5	2	2	2	1
741	2	1	1	2	54	1	1	2		2	2	2	2	2	2	1	2	2	1		1	1	3	3	0	1	1	1	3	3	0	2	1	1	0	0	3	3	1	1	1	1	2	2	3	1	1	2	3
742	2	3	1	2	42	1	3	1		2	2	2	2	3	1	1	1	2	1		2	2	2	2	0	3	2	1	2	2	2	2	3	3	2	3	1	2	2	3	2	2	4	5	5	4	4	3	3
743	2	1	3	2	26	2	3	1		1	1	2	1	9999	1	1	1	1	1		3	1	0	6	0	6	6	0	5	0	0	6	1	0	0	3	3	3	5	1	4	4	2	3	2	2	3	2	2
744	3	2	3	1	30	1	1	1		2	1	2	2	1	1	2	3	3	2		4	3	5	3	1	2	2	1	4	0	0	5	1	1	1	0	4	1	2	0	5	1	2	2	2	1	1	3	4
745	1	1	1	1	29	2	1	1		2	2	1	1	9999	1	1	1	1	1		6	5	5	2	0	5	5	5	5	0	5	1	4	1	0	6	3	3	6	4	4	6	5	5	5	1	1	1	1
746	3	1	3	9999	50	2	1	1		1	2	2	1	9999	1	1	2	2	2		2	2	2	1	1	2	1	1	1	1	1	1	1	1	1	2	1	1	2	2	2	2	3	3	3	3	3	3	2
747	3	1	3	3	35	2	1	1		2	2	1	2	2	1	1	1	1	1		3	1	1	6	0	3	6	0	6	0	0	6	0	1	0	1	6	5	5	0	6	2	6	3	5	2	2	2	3
748	1	2	3	3	26	2	3	1		1	1	2	1	9999	1	1	2	2	1		3	4	4	1	3	3	5	1	1	4	3	1	1	2	2	3	4	3	2	0	5	4	2	1	2	2	3	3	4
749	3	2	3	1	29	1	1	1		2	2	2	2	3	1	2	3	3	2		1	1	6	6	0	6	6	3	2	1	3	6	2	2	0	2	6	3	2	0	2	0	2	3	3	2	2	2	1
750	1	1	3	1	30	1	1	1		2	2	2	2	2	1	1	1	1	1		3	3	3	2	2	2	2	1	2	2	2	1	1	0	0	1	2	2	2	0	1	1	2	2	2	1	1	1	3
751	3	1	3		34	1	1	1		2	2	2	1	9999	2	2	3	3	2		3	3	1	5	0	6	5	1	5	0	0	5	1	1	0	2	5	3	5	1	4	2	2	2	2	2	2	5	6
752	1	1	1	1	30	2	1	1		2	2	2	2	2	1	1	2	2	1		6	6	6	5	0	6	6	2	4	1	0	1	1	1	0	6	4	4	3	0	6	4	5	5	5	2	2	2	4
753	3	1	3	1	31	1	3	1		2	2	2	1	9999	2	2	3	3	2		3	3	3	3	0	3	2	2	3	0	0	3	1	0	0	2	3	3	3	0	3	1	2	2	2	2	3	1	2
754	2	4	1	1	46	1	1	2		2	2	2	2	4	1	1	1	1	1		1	1	1	1	1	1	1	1	1	1	1	1	1	1	1	1	1	1	1	1	0	0	1	1	1	1	1	1	1
755	1	1	3		26	2	1	2		1	1	2	1	9999	2	2	3	3	2		3	2	4	6	1	6	6	1	4	0	3	4	3	4	1	4	5	4	5	3	5	4	3	3	3	2	2	2	3
756	1	1	3	9999	35	1	1	1		2	1	2	2	2	1	1	1	1	1		6	6	3	6	0	6	6	5	6	0	0	4	4	5	0	5	6	0	6	3	6	6	5	2	3	1	1	1	3
757	1	2	3	3	31	1	1	1		2	1	2	1	9999	1	1	1	1	1		1	1	1	3	0	3	2	0	3	2	0	3	0	1	0	1	3	2	3	0	3	0	3	3	3	1	1	1	1
758	1	1	3	3	27	1	3	1		2	1	1	1	9999	1	1	2	2	2		2	0	0	6	6	5	6	0	6	0	0	5	0	0	0	0	6	6	6	0	4	4	3	2	2	1	1	1	6
759	1	1	3	3	35	1	1	1		2	1	2	1	9999	1	1	2	1	1		1	0	1	6	0	6	6	0	6	0	1	5	0	0	0	1	6	6	5	0	6	0	3	2	3	3	3	2	2
760	3	1	3		35	2	1	1		2	2	2	1	9999	2	2	3	3	2		6	5	5	3	0	6	6	4	5	1	0	4	5	5	0	6	3	1	2	4	3	2	2	2	2	2	3	4	6
761	2	1	1	1	31	1	1	1		1	2	2	1	9999	1	1	2	2	1		5	4	6	6	0	6	6	0	6	0	0	2	5	0	0	0	6	6	6	0	6	0	3	2	3	1	1	1	3
762	2	1	3	1	34	2	3	1		2	1	1		9999	1	1	1	1	1		6	6	6	4	3	4	2	4	5	4	5	4	4	5	4	4	4	5	4	5	4	4	5	5	5	5	4	3	3
763	3	2	1	1	24	1	1	1		2	2	2	1	9999	1	2	3	3	1		6	6	6	0	1	6	5	6	5	2	2	1	6	1	0	2	3	3	3	1	2	2	1	1	1	1	1	2	3
764	1	1	1	1	24	1	1	1		1	1	2	1	9999	1	2	3	3	2		1	1	0	1	1	1	1	1	1	1	1	1	1	1	1	1	1	1	1	1	1	1	3	3	3	3	3	3	3
765	1	2	1	1	24	1	1	1		2	2	2	2	2	1	2	3	3	2		2	2	2	2	2	2	2	2	2	2	2	2	2	2	2	2	2	2	2	2	2	2	1	1	1	1	1	1	1
766	1	2	1	1	24	1	1	1		2	2	1	2	2	1	2	3	3	2		6	6	6	6	1	6	6	4	6	5	5	2	4	4	5	5	5	5	5	5	5	5	3	3	2	1	1	3	4
767	1	2	1	1	23	1	1	1		2	1	2	1	9999	1	1	1	3	2		6	6	6	6	6	6	5	6	6	3	4	4	6	6	0	4	4	0	1	4	6	1	4	4	4	4	4	4	4
768	1	2	1	1	24	1	1	1		1	1	2	1	9999	1	2	3	3	2		1	1	2	6	0	6	5	1	5	3	0	4	0	1	0	0	5	5	3	1	5	1	3	3	3	2	2	3	3
769	1	1	9999	1	29	2	1	1		2	2	2	2	2	1	1	1	2	1		6	5	6	6	0	6	6	5	6	0	0	2	5	1	0	5	6	1	6	0	6	5	3	6	3	1	1	2	3
770	2	2	1	2	25	1	1	1		1	2	2	2	2	1	1	1	1	2		5	5	6	5	0	5	5	0	6	0	2	6	3	3	0	2	5	5	5	3	5	1	2	2	3	3	5	4	5
771	1	2	1	1	24	1	1	1		2	1	2	1	9999	1	2	3	3	2		2	2	1	2	0	2	2	0	2	0	2	1	0	1	1	1	1	1	1	0	1	2	1	3	1	2	2	4	4
772	1	2	1	1	27	2	2	1		2	2	2	2	2	1	1	2	3	2		3	5	5	4	5	6	5	2	3	4	3	4	5	3	4	4	4	4	3	4	4	3	2	3	2	1	2	2	1
773	2	2	3	1	29	1	1	1		2	2	2	1	9999	1	1	1	1	1		2	3	4	5	5	3	2	2	2	3	3	3	3	3	2	2	2	2	3	3	3	3	3	3	4	4	2	2	3
774	2	3	3	4	26	1	1	1		1	1	1		0	1	2	3	1	2		2	2	2	3	1	3	2	3	3	2	2	3	3	3	2	2	2	2	2	2	3	2	3	3	2	3	3	2	4
775	2	1	3	2	26	1	2	1		1	1	2	1	9999	2	2	3	3	1		3	3	3	2	3	4	4	2	4	2	2	2	3	3	3	2	4	3	2	2	2	4	3	3	4	4	3	3	3
776	2	2	3	2	30	1	3	1		2	1	1	2	1	2	1	1	3	2		3	2	3	3	5	3	2	2	3	3	2	2	2	3	3	3	4	4	4	3	2	4	3	2	3	4	4	4	4
777	2	4	3	2	27	1	1	1		2	1	1	1	9999	2	2	3	3	2		3	3	3	2	3	4	2	4	3	3	3	4	3	2	3	4	3	2	2	3	4	4	4	3	3	4	4	4	3
778	2	2	3	2	26	1	1	1		1	1	1	1	9999	2	2	3	1	2		4	4	4	3	3	3	2	2	2	4	3	3	5	3	3	3	4	2	3	4	4	3	4	4	4	3	4	3	3
779	2	1	3	2	26	1	1	1		2	2	1	1	9999	2	1	1	3	2		3	3	2	5	5	4	4	4	4	3	3	3	4	4	4	4	2	2	3	3	4	2	4	4	4	3	3	4	4
780	2	2	3	2	29	1	1	1		2	1	1	1	9999	1	1	1	1	2		4	4	4	3	3	2	4	4	2	2	3	3	4	2	2	4	2	3	3	4	4	2	4	4	4	2	2	3	3
781	2	2	3	2	27	1	2	1		2	2	2	1	9999	2	2	3	3	1		4	4	4	3	2	4	2	3	4	3	3	2	2	2	3	4	4	4	4	3	2	2	4	4	4	2	2	4	3
782	2	1	3	2	29	1	1	2		1	2	2	1	9999	2	2	3	1	1		3	4	3	4	5	4	2	2	3	3	4	3	3	2	2	4	4	3	3	3	4	4	4	4	4	3	5	3	4
783	2	4	3	2	29	1	1	1		2	2	1	1	9999	2	1	1	1	2		3	2	3	4	2	3	2	3	2	2	4	4	3	3	2	3	2	3	4	3	2	4	4	4	2	4	3	3	3
784	2	2	3	2	23	1	2	2		2	1	1	1	9999	2	1	1	1	2		3	3	2	4	5	3	2	4	4	2	3	3	3	4	2	2	4	4	3	3	2	4	3	3	4	2	2	4	4
785	2	1	3	2	29	1	1	1		2	1	1	1	9999	2	1	1	1	2		4	4	2	3	3	4	4	3	3	4	2	2	3	3	4	4	3	2	2	2	4	3	4	4	4	3	2	4	4
786	2	1	3	2	27	1	1	1		1	2	1	1	9999	2	1	1	1	2		4	4	2	2	3	3	2	4	4	2	2	4	4	3	3	3	2	2	4	4	4	3	3	4	3	4	3	3	2
787	1	1	3	2	28	1	1	1		2	1	1	1	9999	1	1	1	1	2		3	4	3	2	5	3	2	3	3	4	3	3	3	4	4	4	2	2	3	3	2	2	3	4	4	4	2	2	5
788	2	4	3	2	34	1	1	1		2	1	1	1	9999	1	1	2	2	2		3	3	4	4	5	3	2	2	4	3	3	3	4	4	4	3	3	2	2	4	4	4	4	4	2	3	2	2	4
789	2	2	3	2	22	1	1	1		2	1	1	1	9999	2	2	3	2	1		4	4	2	2	3	3	2	4	4	3	3	4	4	3	3	4	3	3	3	4	4	4	4	4	2	4	4	4	2
790	2	1	3	2	29	1	3	1		2	1	1		0	1	1	1	3	1		2	4	4	2	2	3	2	2	2	3	3	4	3	4	4	2	2	4	2	3	3	3	3	4	4	3	3	4	3
791	9999	2	3	2	26	1	1	1		1	2	1		0	1	1	1	3	1		2	3	4	2	2	4	2	3	2	3	4	3	3	2	3	4	2	3	3	3	2	4	3	3	4	4	2	2	3
792	2	2	3	2	24	1	1	1		2	1	1		0	1	1	2	2	2		3	3	3	2	5	3	2	3	4	4	2	3	4	3	2	3	3	4	3	3	4	3	2	3	4	3	3	3	4
793	2	1	3	2	27	1	1	1		2	1	1	1	9999	1	1	1	3	2		2	3	2	3	3	2	2	2	3	3	3	2	3	3	3	3	2	3	3	3	3	4	2	3	4	3	3	4	3
794	2	1	3	2	29	1	2	1		1	1	2	1	9999	1	2	3	1	2		3	3	4	2	2	3	2	4	3	2	4	3	3	4	3	3	2	3	3	2	4	3	3	4	3	4	3	3	4
795	2	1	3	1	26	1	2	1		1	2	1	1	9999	1	2	3	1	2		4	3	2	4	2	3	2	4	3	3	2	4	3	3	2	4	3	2	3	3	4	3	4	3	4	3	3	3	4
796	2	1	3	1	28	1	1	1		1	1	2	1	9999	1	1	1	3	2		3	4	2	3	5	3	2	2	4	3	3	2	4	3	4	2	4	2	3	3	3	2	4	4	5	3	2	4	4
797	2	1	3	1	25	1	1	1		1	1	1	1	9999	1	2	3	3	1		4	3	3	4	3	2	2	3	4	3	3	4	4	3	3	2	2	3	3	4	4	3	4	4	3	4	2	5	3
798	2	2	3	1	27	1	1	1		1	2	2	1	9999	1	1	1	3	2		3	3	4	2	2	3	2	4	4	2	2	3	4	5	3	2	1	3	3	3	2	3	4	4	3	3	4	4	2
799	2	2	3	1	23	1	3	1		1	2	1	1	9999	1	1	1	3	1		2	3	4	3	3	2	2	3	2	2	4	4	3	3	2	1	3	2	3	3	2	3	2	3	4	3	2	3	4
800	2	2	3	1	26	1	1	1		1	1	2	1	9999	1	2	3	3	1		3	3	4	2	3	3	2	3	2	4	3	3	3	2	3	4	2	2	3	4	3	2	2	3	4	3	3	4	2
801	9999	2	3	4	24	1	1	1		1	1	1	1	9999	2	1	1	1	2		2	2	4	3	3	3	4	3	3	2	3	3	4	2	2	3	3	3	4	2	3	2	2	3	4	3	2	3	4
802	2	2	3	4	25	1	1	1		2	1	1	1	9999	1	1	1	1	2		2	3	4	2	3	4	2	3	3	3	2	4	2	2	3	3	4	4	2	2	3	3	4	3	4	3	4	4	3
803	2	1	3	1	24	1	1	1		1	1	2	2	1	1	1	1	3	2		2	3	4	2	3	3	2	3	3	4	2	3	4	4	2	3	4	3	3	3	2	4	2	3	4	3	3	4	2
804	2	1	3	1	24	1	1	1		1	2	2	1	9999	1	2	3	1	1		3	3	2	4	3	3	2	3	4	3	3	3	2	4	3	2	3	4	3	3	3	2	3	4	3	3	4	4	3
805	2	1	3	2	26	1	1	1		1	2	1	1	9999	1	1	1	1	2		2	3	3	3	2	2	2	4	3	3	2	3	4	3	3	4	3	3	2	2	2	3	2	3	4	2	3	4	3
806	2	1	3	1	27	1	1	1		1	1	2	1	9999	1	1	1	3	2		3	3	2	2	3	4	4	2	2	3	3	4	4	2	2	3	3	3	4	4	4	3	2	3	4	3	3	4	3
807	2	2	3	1	24	1	1	1		1	2	1	2	1	1	1	1	3	2		2	3	4	3	3	2	2	3	4	3	3	4	3	2	3	3	4	4	3	3	4	4	3	3	4	4	3	3	2
808	2	1	3	4	29	1	1	2		1	2	1	1	9999	1	1	2	1	1		2	3	4	3	3	2	2	3	4	4	3	3	4	2	3	3	4	4	2	2	3	4	2	3	4	3	4	4	3
809	2	2	3	1	24	1	1	1		1	1	1	1	9999	1	2	3	3	1		2	3	4	3	3	2	2	4	3	3	2	3	4	3	3	3	4	3	3	4	2	3	2	3	4	3	3	4	4
810	2	2	3	1	26	1	1	1		1	2	1	1	9999	1	1	2	1	1		3	3	4	2	2	3	2	4	4	3	3	4	4	2	2	3	4	3	3	3	2	4	1	3	3	4	4	4	3
811	2	1	3	1	24	1	1	1		1	2	2	1	9999	1	1	1	3	2		2	2	3	4	5	3	2	2	2	4	4	3	3	2	3	4	3	2	3	4	3	3	2	3	3	3	4	4	4
812	2	2	3	1	27	1	1	1		1	2	1	1	9999	1	1	1	3	1		3	3	4	3	3	4	2	2	3	4	3	2	3	4	3	3	2	3	3	4	3	3	2	3	4	3	3	4	2
813	2	2	3	1	26	1	3	1		1	1	2	2	1	1	1	2	1	1		3	3	2	2	3	3	4	4	3	2	2	2	3	3	4	4	3	3	2	2	3	4	2	3	4	3	3	4	4
814	2	1	3	2	25	1	1	1		1	2	1	1	9999	1	1	2	1	1		4	4	3	3	2	3	2	4	4	2	2	3	3	4	4	3	3	2	2	3	4	3	2	3	4	3	4	4	2
815	2	1	3	1	27	1	1	1		1	1	2	1	9999	1	2	3	1	2		2	3	4	3	3	3	2	4	4	2	2	3	4	4	3	3	4	4	2	3	3	2	2	3	3	3	4	4	2
816	2	4	3	1	29	1	1	1		1	2	1	1	9999	2	1	1	2	2		3	3	2	3	3	2	4	4	3	3	2	3	3	4	3	3	4	3	3	3	4	3	2	3	4	3	3	4	4
817	2	1	3	1	28	1	1	1		1	2	1	1	9999	1	2	3	1	2		3	3	2	3	5	3	2	2	3	4	3	3	4	3	2	3	4	3	3	2	2	3	2	3	3	3	4	4	3
818	2	2	3	1	23	1	1	1		1	2	1	2	1	1	1	1	1	1		3	3	2	3	5	3	2	3	4	3	3	4	3	3	4	4	2	2	3	3	4	2	3	3	4	4	2	3	3
819	2	1	3	1	26	1	2	1		1	2	1	1	9999	2	1	1	1	2		3	4	3	2	3	4	2	2	3	4	3	2	3	4	3	2	3	4	3	3	4	4	3	3	4	3	2	3	4
820	2	1	3	1	26	1	1	1		1	2	2	1	9999	1	1	1	3	2		3	3	2	4	5	3	2	3	4	3	3	2	4	4	2	2	3	4	3	3	2	3	3	3	4	3	3	4	4
821	2	2	3	1	24	1	3	1		1	1	2	1	9999	2	1	1	1	1		3	4	3	2	3	4	2	2	3	4	3	2	3	4	4	3	3	2	2	4	4	2	2	3	4	3	3	4	2
822	2	3	3	1	30	1	1	1		1	2	1	1	9999	1	2	3	3	1		3	3	2	3	5	3	2	3	4	3	2	3	3	2	4	4	2	2	3	3	4	3	3	3	4	2	3	4	3
823	2	2	3	1	25	1	1	1		2	1	1	2	1	1	1	1	1	1		2	3	4	3	2	3	4	2	2	3	3	4	4	2	2	3	4	3	2	3	3	3	2	3	4	3	3	4	4
824	2	2	2	1	24	1	1	1		2	1	1	1	9999	2	1	1	3	2		3	3	2	2	5	4	4	3	2	4	2	3	3	4	3	2	3	4	3	3	3	2	2	3	4	3	3	4	3
825	2	1	3	1	28	1	1	1		2	2	1	1	9999	1	1	1	3	2		2	3	3	3	2	4	2	2	3	4	3	3	2	2	4	3	2	4	3	3	2	2	2	3	4	3	3	4	4
826	2	1	2	1	27	1	1	1		1	1	2	1	9999	1	2	3	1	1		3	3	2	3	5	4	4	3	3	4	4	3	3	3	3	2	2	4	4	3	3	3	2	3	4	3	4	3	2
827	2	2	2	1	24	1	1	1		1	1	2	1	9999	1	2	3	1	1		2	3	4	3	2	2	2	3	4	4	3	3	2	2	2	2	3	3	4	4	3	3	2	3	4	3	3	4	4
828	2	1	2	1	28	1	3	1		1	2	1	1	9999	2	2	3	1	1		3	2	3	3	2	3	4	4	3	3	2	3	4	3	2	3	4	3	2	3	3	3	3	3	4	4	3	3	4
829	2	2	2	1	25	1	1	1		2	1	1	1	9999	2	1	1	1	2		2	3	4	3	3	3	4	3	3	3	4	2	3	4	3	2	3	4	2	3	3	3	3	3	4	4	2	2	3
830	2	1	2	1	26	1	3	1		2	1	2	1	9999	1	1	1	1	2		2	3	4	2	3	4	2	3	4	4	2	2	3	4	3	3	4	2	2	2	3	3	2	3	4	3	4	3	3
831	2	1	2	1	29	1	2	1		1	1	2	1	9999	2	1	1	2	1		2	3	4	3	3	2	2	4	4	3	2	3	3	4	4	2	2	3	3	4	4	2	2	3	3	4	4	2	3
832	2	1	2	1	27	1	1	1		2	1	1	1	9999	1	1	1	1	2		2	3	3	4	3	2	2	4	3	2	3	4	3	3	2	3	4	3	2	3	4	3	2	3	3	3	4	4	4
833	2	3	2	1	29	1	1	1		1	2	2	1	9999	1	1	1	1	1		3	3	2	2	3	4	4	4	2	3	3	3	2	2	2	3	3	3	2	3	3	2	2	3	4	3	2	3	4
834	2	1	2	1	28	1	3	1		1	1	1	1	9999	1	1	1	1	2		2	3	3	2	5	4	2	3	2	4	4	3	2	3	4	4	3	2	3	4	3	3	2	3	3	3	4	4	2
835	2	1	2	1	27	1	1	1		1	2	1	1	9999	2	1	1	1	1		2	3	4	3	3	3	2	3	3	4	3	2	3	4	4	3	4	3	2	3	4	3	3	3	3	4	4	2	3
836	2	2	2	1	26	1	1	1		1	2	1	1	9999	2	2	3	1	1		4	3	3	3	2	2	2	4	4	4	3	2	3	4	3	2	2	2	4	4	3	3	3	3	4	4	2	3	4
837	2	2	2	1	26	1	1	1		2	2	1	1	9999	1	1	1	1	1		2	3	4	3	3	4	2	2	2	3	4	3	2	2	3	4	4	3	2	3	4	3	2	3	4	4	3	3	4
838	2	1	2	1	28	1	1	1		2	1	1	2	1	1	1	1	3	2		3	4	2	2	3	4	4	4	2	2	2	3	4	3	2	3	4	3	2	3	4	3	2	3	4	3	3	4	4
839	2	2	2	1	25	1	1	1		2	1	1	1	9999	1	2	3	1	1		4	3	3	4	2	2	2	3	4	3	2	3	2	3	4	4	2	2	3	4	4	3	2	3	4	3	2	3	4
840	2	1	2	1	26	1	1	1		1	1	2	1	9999	1	1	1	1	1		2	3	4	3	2	3	4	3	2	3	4	3	3	2	3	4	3	3	3	4	2	2	2	3	4	4	3	3	4
841	2	1	2	1	25	1	1	1		1	1	2	2	2	1	2	3	1	1		2	3	4	3	2	3	2	2	4	4	3	3	3	2	2	4	4	3	3	2	2	4	3	3	4	3	2	3	4
842	2	1	2	1	26	1	1	1		1	1	1	1	9999	2	1	1	1	2		3	3	2	3	5	4	4	3	3	2	2	3	4	4	2	2	3	3	4	4	4	2	3	4	4	3	2	3	4
843	9999	1	2	1	28	1	1	1		2	1	1	1	9999	2	1	1	1	1		2	3	4	3	2	2	4	4	4	2	3	4	4	4	3	2	3	4	4	3	2	3	3	4	4	3	2	3	4
844	2	1	2	1	28	1	1	1		1	2	1	1	9999	2	1	1	2	1		3	3	2	3	5	4	2	2	3	4	3	2	2	3	3	4	4	2	2	2	3	4	2	3	4	4	3	3	2
845	2	2	2	1	24	1	1	1		2	1	1	1	9999	1	1	1	2	1		2	3	4	4	3	2	2	3	4	4	4	2	2	2	3	4	3	2	3	4	3	2	2	3	4	4	4	3	3
846	2	2	2	1	22	1	3	1		1	1	2	1	9999	1	2	3	1	1		3	3	2	2	2	3	4	4	3	3	4	3	3	3	4	3	4	3	4	3	3	3	3	3	4	4	3	2	3
847	1	2	3	1	36	2	1	1		2	1	2	2	1	1	2	3	3	2		1	1	1	6	0	4	2	3	5	2	3	5	2	2	2	4	4	5	5	1	2	2	1	1	1	2	3	3	2
848	2	1	3	1	37	1	3	1		2	1	2	2	1	1	1	2	2	2		5	4	5	6	0	6	6	0	6	0	0	5	3	3	0	3	6	6	6	5	6	6	1	1	3	1	3	1	3
849	2	1	3	1	27	2	2	1		1	2	2	2	2	1	1	2	1	2		3	5	1	6	0	6	6	1	1	1	0	6	1	2	0	6	6	5	6	0	6	3	3	2	3	1	1	1	4
850	2	1	9999	1	37	1	1	1		2	1	2	2	2	1	1	1	1	1		4	5	0	6	0	6	6	3	6	0	0	6	1	0	0	1	6	6	6	2	6	0	6	6	6	6	1	2	6
851	1	1	1	1	30	2	1	1		2	2	2	1	9999	1	1	1	1	2		1	3	4	4	0	4	4	0	4	0	1	1	0	1	0	0	4	4	4	0	4	0	2	1	1	1	1	6	2
852	1	1	9999	1	36	2	3	1		1	1	2	2	2	1	2	3	3	2		3	2	0	3	0	1	2	1	3	0	0	3	2	3	0	0	3	3	3	3	3	0	2	2	2	2	2	2	2
853	2	1	3	1	32	2	1	1		2	2	2	2	2	1	1	1	1	1		3	2	3	1	2	3	2	3	3	2	2	1	0	1	0	3	2	1	2	0	1	1	2	3	2	2	1	1	1
854	3	2	2	1	31	1	1	1		2	1	2	2	1	1	1	1	1	1		6	6	6	5	1	6	5	5	2	4	5	1	5	4	0	4	5	2	1	5	4	0	3	2	3	1	1	1	2
855	1	1	2	1	32	2	3	1		1	1	2	2	2	1	1	1	3	1		3	3	3	5	5	6	6	0	6	0	0	6	3	3	0	5	6	6	6	0	6	0	3	2	3	2	2	6	6
856	3	2	3	3	25	1	1	1		2	1	2	1	9999	1	1	2	2	1		3	5	5	6	0	6	1	0	6	0	0	3	1	0	0	0	3	3	2	3	1	3	3	2	1	2	5	6	4
857	1	2	1	1	24	1	1	1		2	1	2	1	9999	1	1	1	1	1		1	1	1	6	0	6	6	3	6	1	1	5	1	1	0	1	5	5	5	1	5	2	3	3	4	3	3	4	4
858	2	1	2	1	57	2	1	1		2	2	2	2	1	1	1	1	1	1		3	2	5	6	0	6	6	3	5	0	0	3	4	4	0	0	4	4	5	1	5	4	5	5	5	3	3	3	2
859	2	1	2	1	29	1	1	1		2	1	2	2	3	1	1	1	1	1		5	5	5	5	0	6	4	3	3	0	0	2	2	2	0	0	2	2	2	0	2	5	6	6	6	4	4	4	5
860	1	2	3	2	21	1	1	1		1	2	2	2	3	1	1	2	2	2		3	3	3	3	0	4	2	0	3	0	1	3	0	1	0	2	3	3	3	0	3	2	5	4	4	3	4	4	1
861	2	1	2	1	38	2	3	1		2	2	2	2	1	1	2	3	3	2		1	1	1	2	3	0	0	2	0	2	1	0	1	1	1	1	1	2	1	1	1	1	1	1	1	2	2	2	3
862	3	2	1	1	20	1	1	1		1	2	2	2	2	1	1	2	2	2		3	6	4	6	0	6	0	5	0	3	5	0	2	2	0	0	3	3	3	3	6	3	3	2	2	1	2	1	2
863	2	2	3	1	20	1	3	1		1	2	2	2	2	1	1	2	2	1		0	4	0	4	0	3	4	0	4	0	0	4	1	2	1	1	2	1	2	2	2	2	2	4	3	1	1	1	1
864	3	2	3	3	25	1	1	1		1	2	1		9999	1	1	1	1	1		2	3	5	6	0	6	6	0	5	0	0	6	0	0	0	0	5	6	5	1	6	1	5	5	6	1	4	1	3
865	3	2	3	3	25	1	1	1		1	2	1		9999	1	1	1	1	1		2	3	5	6	0	6	6	0	5	0	0	6	0	0	0	0	5	6	5	1	6	1	5	5	6	1	4	1	3
866	3	2	3	9999	25	1	1	1		1	2	2	2	2	1	1	1	1	2		1	3	3	6	0	6	6	2	4	6	0	5	1	1	0	4	5	4	5	0	3	0	4	3	3	5	5	4	6
867	2	1	2	1	35	1	1	1		1	1	2	1	9999	1	1	1	2	1		6	6	6	6	3	6	6	4	5	3	3	4	6	6	6	6	4	4	5	6	6	6	6	6	6	1	1	1	1
868	1	1	2	1	31	2	1	1		2	2	2	1	9999	1	1	1	1	1		6	5	5	5	5	6	4	6	4	6	6	0	6	6	5	6	4	0	4	4	6	1	4	3	3	1	1	2	2
869	1	1	3	1	29	2	1	1		1	2	2	2	1	1	2	3	3	2		0	0	1	0	0	0	0	0	0	0	0	0	0	1	0	0	0	1	1	0	0	0	1	1	1	1	1	1	1
870	1	2	1	2	30	1	1	1		2	2	2	2	2	2	2	3	3	2		0	0	1	1	0	0	1	1	0	1	0	0	0	1	0	1	1	1	0	0	0	1	2	1	2	1	2	1	1
871	2	1	3	1	56	2	2	2		1	2	2	2	1	1	2	3	3	1		3	6	6	6	0	1	0	0	6	0	0	6	4	6	0	5	3	0	0	6	0	6	1	1	2	1	1	1	1
872	9999	2	9999	9999	22	1	1	1		2	2	2	2	2	1	1	1	1	1		1	1	0	1	6	1	2	2	1	4	1	2	2	3	6	6	2	3	3	1	0	6	4	2	5	2	2	2	3
873	2	1	3	1	41	2	3	2		1	2	2	2	2	1	1	2	2	1		6	5	6	2	5	4	2	4	4	3	2	3	4	3	3	6	4	3	5	5	4	4	3	6	6	6	3	3	3
874	2	1	2	1	37	1	1	1		2	2	2	2	3	1	1	1	1	1		5	1	1	6	3	6	6	2	5	0	0	5	1	5	3	5	5	4	6	1	1	1	2	4	4	1	1	1	1
875	3	1	2	1	25	1	1	1		2	2	2	2	2	2	2	3	3	1		3	4	5	6	0	6	6	3	6	0	0	5	1	1	0	2	6	6	6	2	6	5	2	3	3	1	1	1	3
876	3	2	3	3	30	1	1	1		2	2	2	2	1	1	2	3	3	1		2	1	4	6	0	6	6	0	6	0	0	6	0	0	0	1	5	6	6	2	6	3	4	6	6	1	1	2	3
877	1	2	1	1	27	2	1	1		1	2	2	2	1	1	2	3	3	2		4	5	1	6	0	6	6	2	4	1	3	5	1	6	0	2	4	5	6	0	6	4	3	2	3	1	2	2	6
878	1	1	1	1	30	2	1	1		2	2	2	1	9999	1	2	3	3	2		1	0	2	1	0	6	5	1	6	0	2	1	1	2	0	1	6	5	4	1	2	2	2	3	3	5	5	4	5
879	3	1	3	3	25	1	1	1		2	2	2	1	9999	1	1	1	3	1		5	3	5	0	6	1	1	6	0	5	5	1	5	5	5	2	2	4	1	6	3	3	4	2	6	1	2	1	4
880	1	1	1	1	25	1	1	1		1	1	1		9999	1	1	1	3	1		3	2	4	6	0	6	6	0	2	1	0	6	0	0	0	1	6	6	6	2	5	0	2	1	1	1	1	1	4
881	1	1	1	4	29	2	3	1		2	1	1	1	9999	1	1	1	2	2		5	5	6	6	0	6	6	4	6	2	0	2	4	4	0	3	4	3	4	0	5	4	4	3	3	3	2	3	3
882	3	2	3	1	25	1	1	1		2	1	2	1	9999	1	1	1	2	1		5	3	1	6	0	1	5	0	6	0	0	5	0	1	0	0	6	6	6	1	6	0	3	2	3	1	1	1	1
883	1	1	1	1	26	1	1	1		1	1	2	2	2	1	2	3	3	2		6	6	6	5	2	6	6	5	3	2	1	1	5	4	0	0	0	4	5	4	4	1	2	2	2	4	4	5	5
884	3	1	1	1	26	1	3	1		2	2	2	2	2	1	2	3	3	1		3	3	3	3	0	3	2	1	2	0	0	0	0	0	0	1	2	2	3	0	1	1	3	3	3	3	2	2	1
885	3	2	1		27	1	1	1		2	2	2	1	9999	1	1	2	2	1		5	5	6	6	1	6	6	1	2	2	3	2	2	1	0	2	6	3	4	3	4	3	3	3	3	2	2	2	3
886	3	1	1	1	36	1	1	1		1	2	1		9999	1	1	1	1	1		0	1	3	4	3	6	5	0	5	3	0	3	3	3	3	3	3	3	3	3	3	3	3	5	4	2	2	4	1
887	3	1	1	1	28	1	1	1		2	1	2	2	2	1	2	3	3	1		3	3	6	6	0	6	5	0	5	0	0	2	0	0	0	0	1	6	6	0	6	0	3	2	2	2	2	3	3
888	3	2	3	3	27	1	1	1		1	2	1		9999	1	1	1	2	1		5	1	3	6	0	6	6	1	6	0	0	5	1	0	1	3	5	6	1	0	1	0	6	4	6	1	1	1	3
889	3	1	1	3	30	1	1	1		1	2	2	2	2	1	1	1	1	1		0	3	4	6	0	6	6	0	6	0	0	6	0	0	0	5	4	5	6	0	3	5	6	5	6	1	1	1	1
890	3	2	1	1	29	1	1	1		2	2	2	1	9999	1	2	3	3	1		5	6	5	6	0	6	4	3	3	4	6	1	1	3	1	6	2	5	1	2	1	2	3	3	3	3	3	3	3
891	3	1	1	1	27	1	1	1		1	2	1		9999	1	1	2	2	1		1	3	5	5	2	6	6	0	6	0	0	6	0	0	0	0	6	6	6	0	6	4	6	5	5	1	1	2	2
892	3	1	1	1	35	1	1	1		1	1	2	2	3	1	1	1	1	1		5	6	6	6	0	6	6	0	6	0	0	1	0	0	0	1	1	1	6	0	1	0	6	6	6	1	1	1	1
893	3	2	1	1	25	1	1	1		2	1	1	2	1	1	1	1	1	1		6	4	2	1	2	5	4	0	1	3	4	3	0	0	1	2	2	0	1	0	6	0	5	4	5	2	3	4	3
894	3	1	1	1	37	1	1	1		1	2	2	1	9999	1	2	3	3	1		1	3	6	6	0	6	2	0	6	0	0	5	3	5	3	3	6	6	6	5	6	3	2	2	2	3	4	6	1
895	1	2	1	1	23	1	1	1		1	2	2	1	9999	2	2	3	3	2		5	5	5	5	5	6	5	4	3	5	1	1	1	1	0	1	5	5	6	0	5	6	2	2	2	1	1	2	5
896	1	1	3	1	34	2	1	1		2	2	2	1	9999	1	2	3	3	2		1	3	3	5	0	6	5	0	4	1	1	3	1	1	0	1	5	5	3	1	1	1	1	3	2	3	3	2	1
897	3	2	3	9999	23	1	1	1		1	1	2	1	9999	1	1	2	2	2		5	6	0	5	2	6	4	4	4	2	4	1	4	3	1	5	6	5	5	2	5	0	3	3	1	3	3	3	5
898	3	1	1	2	42	1	1	1		2	2	2	2	2	1	1	1	1	1		5	6	6	6	0	6	6	3	6	0	0	2	0	0	3	0	0	0	6	3	6	6	6	6	6	3	3	6	1
899	1	2	1	2	28	2	1	1		2	2	2	1	9999	1	2	3	3	2		2	3	4	5	0	6	6	3	5	0	1	4	1	1	0	4	4	3	4	2	5	4	3	3	3	1	1	1	3
900	1	1	1	1	32	1	1	2		2	1	2	2	1	1	1	2	3	1		3	3	3	6	0	3	2	1	6	4	3	3	6	6	0	2	5	6	6	2	1	5	1	2	2	1	1	2	4
901	1	2	3	9999	31	2	1	1		2	2	2	1	9999	1	2	3	3	2		3	5	6	5	0	6	6	3	3	1	1	4	1	1	0	2	4	3	5	6	2	3	2	4	3	1	1	1	4
902	3	1	1	1	27	1	1	1		2	2	2	2	1	1	1	1	2	1		3	3	3	6	0	5	6	0	2	0	0	2	0	0	1	5	5	0	5	4	5	0	4	6	2	1	1	3	2
903	3	4	3	9999	51	1	1	1		1	2	2	2	3	1	1	1	1	1		3	3	6	6	3	5	5	0	6	1	0	1	0	0	0	2	4	4	5	0	6	0	3	5	3	1	1	1	4
904	1	1	3	9999	39	2	1	1		9999	2	2	1	9999	1	2	3	3	2		0	0	0	6	0	6	6	0	6	0	0	6	0	0	0	1	6	6	5	1	5	0	1	1	1	3	2	3	5
905	1	2	1	1	29	2	1	2		2	2	2	1	9999	1	2	3	3	2		3	3	6	5	0	6	6	3	5	0	0	4	4	3	0	2	5	4	3	3	4	1	1	1	1	2	3	3	5
906	3	2	3	2	29	1	1	2		1	2	1	2	3	1	1	2	2	1		4	5	3	6	0	5	5	3	6	5	0	5	5	3	0	5	5	5	6	4	4	1	3	2	2	1	1	1	2
907	3	2	3	3	24	1	1	1		2	2	2	2	2	1	1	2	2	1		1	3	3	6	0	3	2	0	4	1	1	3	1	0	0	0	3	2	3	0	4	2	4	2	4	1	1	1	4
908	1	1	1	4	29	2	1	2		2	2	2	1	9999	1	2	3	3	2		1	4	4	5	0	6	6	1	5	1	1	5	1	1	0	4	5	5	5	1	5	5	1	1	1	3	3	4	3
909	3	1	2	2	42	1	1	1		2	1	1	1	9999	1	2	3	3	2		3	6	3	0	1	6	6	0	6	0	0	1	3	3	0	2	4	4	6	3	3	6	1	2	3	3	2	2	3
910	1	1	3	2	35	2	1	1		2	2	2	1	9999	1	2	3	3	2		1	3	3	5	0	2	2	3	5	0	2	3	1	1	0	1	5	5	5	1	5	5	1	1	1	3	3	3	2
911	3	2	3	9999	29	1	1	1		2	2	1		9999	1	1	1	1	1		5	6	6	0	5	6	0	0	0	6	6	0	3	0	5	6	0	0	0	0	0	0	1	6	6	1	1	3	1
912	1	1	1	1	35	2	1	1		2	2	2	2	3	1	2	3	3	2		6	5	5	6	0	6	6	3	6	3	1	2	2	0	0	2	4	4	6	2	4	6	3	2	3	3	3	3	4
913	1	1	1	1	25	1	1	1		2	2	2	1	9999	1	1	1	2	1		4	5	5	6	0	6	5	4	2	1	4	2	5	3	1	3	1	1	3	1	3	2	3	2	2	1	2	2	6
914	3	1	2	1	33	1	1	1		2	2	2	1	9999	2	1	1	2	2		3	2	3	4	0	6	6	1	6	0	0	4	2	1	0	0	6	5	5	1	4	0	4	3	5	2	2	2	1
915	3	1	3	1	29	1	1	1		2	1	2	1	9999	2	2	3	3	2		3	1	2	6	0	4	6	0	6	0	0	5	0	0	0	1	6	4	5	0	5	0	3	2	3	4	4	5	6
916	2	2	3	1	23	1	1	1		1	1	2	1	9999	1	1	1	2	1		1	1	1	1	1	2	2	0	1	0	0	2	1	1	1	1	2	2	2	0	2	0	4	2	4	2	2	2	4
917	2	1	3	1	28	1	1	1		2	1	2	2	3	1	2	3	3	2		2	3	3	2	0	2	2	0	2	0	0	2	0	0	2	0	2	2	2	0	2	0	2	2	3	1	1	1	1
918	2	1	3	1	42	1	1	1		2	2	2	2	3	2	2	3	3	2		3	3	3	2	0	2	2	0	2	0	2	2	2	0	0	2	2	2	2	2	2	0	1	2	2	1	1	1	1
919	2	1	3	1	34	1	1	1		1	2	2	1	9999	2	1	1	1	1		4	0	3	6	0	3	4	3	6	0	0	3	0	0	0	0	6	6	6	4	6	0	4	4	4	1	1	1	1
920	3	2	3	2	24	2	1	1		2	1	1	2	3	1	1	2	2	1		3	0	6	0	0	0	2	0	3	0	0	4	3	1	3	0	3	3	3	0	3	0	3	3	3	3	3	3	3
[truncated: 5 more columns]
